# Supplementary material for: Protein profiling of forehead epidermal corneocytes distinguishes frontal fibrosing from androgenetic alopecia
Source: PLoS One. 2023 Mar 31;18(3):e0283619. doi: 10.1371/journal.pone.0283619 (PMC10065298; doi:10.1371/journal.pone.0283619)
Supplement: S1 Table — (XLSX) [file pone.0283619.s003.xlsx]

## Sheet: WeightedClustersNKold_Scaffoldv
S1 Table. Weighted spectral counts in samples collected from FFA, AGA or control (CON) samples.				AGA-Scalp					AGA-Forehead					FFA-Scalp					FFA-Forehead					CON-Female-Forehead						CON-Male-Forehead						Blank
				MPB-S1S	MPB-S2S	MPB-S3S	MPBS4S	MPB-S5S	MPB-S1FH	MPB-S2FH	MPB-S3FH	MPB-S4FH	MPB-S5FH	FFA-S6S	FFA-S7S	FFA-S8S	FFA-S9S	FFA-S10S	FFA-S6FH	FFA-S7FH	FFA-S8FH	FFA-S9FH	FFA-S10FH	Ctrl-F1FH	Ctrl-F2FH	Ctrl-F3FH	Ctrl-F4FH	Ctrl-F5FH	Ctrl-F6FH	Ctrl-M1FH	Ctrl-M2FH	Ctrl-M3FH	Ctrl-M4FH	Ctrl-M5FH	Ctrl-M6FH	CON-Blank1	CON-Blank2	AGA-Blank	FFA-Blank
Identified Proteins	Protein	Accession Number	MW	NK27	NK28	NK29	NK30	NK31	NK33	NK34	NK35	NK36	NK37	NK39	NK40	NK41	NK42	NK43	NK44	NK45	NK46	NK47	NK48	NK82	NK83	NK84	NK85	NK86	NK87	NK88	NK89	NK90	NK91	NK92	NK93	NK94	NK95	NK38	NK49
Keratin, type I cytoskeletal 10 OS=Homo sapiens OX=9606 GN=KRT10 PE=1 SV=6	KRT10	sp|P13645|K1C10_HUMAN	59 kDa	606.31	610.08	519.78	418.3	491.16	201.88	416.16	400.92	287.91	474.2	620.75	627.86	598.35	679.42	565.59	590.68	661.91	310.65	651.47	426.48	410.53	331.46	383.15	442.89	452.87	474.93	486.74	427.37	757.07	410.74	449.86	339.87	18.12	29.19	64.938	45.22
Keratin, type II cytoskeletal 2 epidermal OS=Homo sapiens OX=9606 GN=KRT2 PE=1 SV=2	KRT2	sp|P35908|K22E_HUMAN	65 kDa	480.01	742.11	506.08	409.99	514.59	128.01	338.83	311.4	247.51	421.51	722.69	595.42	611.5	334.72	614.75	554.01	701.02	269.37	454.75	395.21	437.9	225.2	313.77	394.85	378.31	537.71	437.42	249.3	656.27	272.53	248.2	338.46	8.9954	23.756	30.687	17.992
Keratin, type II cytoskeletal 1 OS=Homo sapiens OX=9606 GN=KRT1 PE=1 SV=6	KRT1	sp|P04264|K2C1_HUMAN	66 kDa	644.16	410.72	460.58	284.39	431.16	210.8	358.03	380.43	242.25	443.2	449.28	499.28	470.26	721.12	434.56	515.52	459.2	221.18	657.37	313.1	374.44	298.32	314.58	452.42	417.94	352.09	455.56	417.16	503.88	394.8	472.26	306.25	14.431	30.544	50.634	31.137
Desmoplakin OS=Homo sapiens OX=9606 GN=DSP PE=1 SV=3	DSP	sp|P15924|DESP_HUMAN	332 kDa	264.83	306	273.92	149.84	246.84	66	259.84	271.84	100.75	236	149.92	103	140.92	104	165.92	135.92	160.92	68	133	110.92	142.92	73	108.92	182.92	194.92	129	197.92	128	276.84	175.92	285.92	145.92	0	0	8	0
Cluster of Keratin, type II cytoskeletal 6A OS=Homo sapiens OX=9606 GN=KRT6A PE=1 SV=3 (sp|P02538|K2C6A_HUMAN)	KRT6A	sp|P02538|K2C6A_HUMAN [9]	60 kDa	169.32	188.79	272.63	123.78	187.79	72.734	130.68	223.51	76.622	191.69	180.1	158.08	182.9	178.16	168.42	173.16	162.42	86.127	194.74	82.957	127.42	102.99	102.99	152.26	190.05	148.08	178.8	139.54	219.61	144.18	218.73	158.94	10.993	12.583	27.362	16.967
Cluster of Keratin, type I cuticular Ha1 OS=Homo sapiens OX=9606 GN=KRT31 PE=1 SV=3 (sp|Q15323|K1H1_HUMAN)	KRT31	sp|Q15323|K1H1_HUMAN [5]	47 kDa	83.64	161.66	66.299	255.37	189.55	57.906	209.79	119	242.03	231.82	3.0424	4.2632	22.88	4.5111	1.5563	57.564	10.27	32.928	59.022	111.6	179.82	169.68	330.53	197.04	138.43	262.85	186.91	181.99	242.02	208.66	212.44	175.38	0	0	4.5702	0
Filaggrin-2 OS=Homo sapiens OX=9606 GN=FLG2 PE=1 SV=1	FLG2	sp|Q5D862|FILA2_HUMAN	248 kDa	400	180	133	88	117	46	156	141	55	132	214	103	171	300	107	97	118	42	182	60	95	86	101	125	106	95	166	89	134	117	145	92	0	0	0	0
Keratinocyte proline-rich protein OS=Homo sapiens OX=9606 GN=KPRP PE=1 SV=1	KPRP	sp|Q5T749|KPRP_HUMAN	64 kDa	159	110	105	103	104	73	137	115	89	100	132	134	139	168	145	142	137	89	165	115	116	86	138	117	116	111	130	115	125	94	114	109	0	0	4	0
Keratin, type I cytoskeletal 14 OS=Homo sapiens OX=9606 GN=KRT14 PE=1 SV=4	KRT14	sp|P02533|K1C14_HUMAN	52 kDa	90.659	129.23	136.49	95.514	122.16	56.285	103.32	143.73	63.864	138.82	122.77	109.14	132.31	106.5	102.63	119.3	115.09	56.685	110.01	59.943	81.378	39.423	63.937	100.77	115.84	76.114	103.43	74.256	161.56	80.871	117.26	90.611	2.9699	8.2148	21.505	10.021
Cluster of Keratin, type I cytoskeletal 9 OS=Homo sapiens OX=9606 GN=KRT9 PE=1 SV=3 (sp|P35527|K1C9_HUMAN)	KRT9	sp|P35527|K1C9_HUMAN [2]	62 kDa	45.098	33	92	118.03	276.07	96.034	78.034	142.03	125	194.07	78	48	169.03	67.098	42.098	178.03	55.489	114.03	59.098	46	54	34	27	63	58	81	64	96	141.03	69	61	117	7	31	48	32
Cluster of Keratin, type II cuticular Hb6 OS=Homo sapiens OX=9606 GN=KRT86 PE=1 SV=1 (sp|O43790|KRT86_HUMAN)	KRT86	sp|O43790|KRT86_HUMAN [4]	53 kDa	50.956	93.567	43.162	185.52	124.18	43.943	144.91	89.695	170.03	155.11	5.6583	3.4757	16.02	6.5071	3.2477	36.118	9.1224	23.348	42.969	84.128	110.48	113.94	234.36	132.98	85.433	178.17	124.26	119.93	169.67	114.7	135.16	112.58	0	0	2.4992	0
Desmoglein-1 OS=Homo sapiens OX=9606 GN=DSG1 PE=1 SV=2	DSG1	sp|Q02413|DSG1_HUMAN	114 kDa	113	108	52	62	71	41	122	85	45	78	109	94	90	112	80	87	98	41	113	63	58	27	61	80	71	72	84	53	105	58	67	53	0	2	3	0
Neuroblast differentiation-associated protein AHNAK OS=Homo sapiens OX=9606 GN=AHNAK PE=1 SV=2	AHNAK	sp|Q09666|AHNK_HUMAN	629 kDa	80.951	62	69.951	41.951	56	20.951	134	129	31	90	63.951	100.95	79.951	90.951	60	75.951	95.951	33.951	95	44.951	35.951	20	46	54	58.951	47.951	61	57	100.95	59	77	42	0	0	0	0
Cluster of Junction plakoglobin OS=Homo sapiens OX=9606 GN=JUP PE=1 SV=3 (sp|P14923|PLAK_HUMAN)	JUP	sp|P14923|PLAK_HUMAN [5]	82 kDa	95.921	110.92	90.831	61.725	91.938	29.67	101.92	106.85	34.832	95.499	49.798	37.814	41.835	32.862	69.753	59.77	54.758	19.739	55.782	34.865	38.817	30.857	23.808	74.681	82.663	45.961	68.762	46.787	101.85	71.637	118.73	70.678	0	0	4	0
Keratin, type I cytoskeletal 16 OS=Homo sapiens OX=9606 GN=KRT16 PE=1 SV=4	KRT16	sp|P08779|K1C16_HUMAN	51 kDa	47.452	65.863	107.54	52.967	89.233	37.39	46.766	101.52	34.566	80.945	37.301	39.897	74.875	28.011	42.392	42.543	35.585	29.821	33.499	23.894	44.829	24.211	46.172	44.453	66.723	54.743	75.309	51.122	94.154	48.806	92.002	58.965	1.1445	2.3743	8.7722	2.2499
Desmocollin-1 OS=Homo sapiens OX=9606 GN=DSC1 PE=1 SV=2	DSC1	sp|Q08554|DSC1_HUMAN	100 kDa	58	71.964	34	46	44	10	57	46	37	46	72	60	60	62	47	57	65	27.964	69	41.964	48	25	54	58.964	58	72.964	51	41	64	40	44.964	24	0	0	0	0
Cluster of Keratin, type II cytoskeletal 1b OS=Homo sapiens OX=9606 GN=KRT77 PE=1 SV=3 (sp|Q7Z794|K2C1B_HUMAN)	KRT77	sp|Q7Z794|K2C1B_HUMAN [2]	62 kDa	46.464	25.956	12.084	26.233	35.163	14.294	33.329	24.324	21.122	31.653	48.915	67.628	69.65	118.28	55.213	66.952	67.752	34.432	119.99	53.278	30.741	48.748	47.028	43.685	30.771	32.046	33.619	46.095	40.44	26.954	26.919	26.55	0	1.2169	1.4684	0.45421
Cluster of Protein-glutamine gamma-glutamyltransferase K OS=Homo sapiens OX=9606 GN=TGM1 PE=1 SV=4 (sp|P22735|TGM1_HUMAN)	TGM1	sp|P22735|TGM1_HUMAN [2]	90 kDa	52.961	43.735	33.846	31.759	44.872	25.868	61.656	53.695	23.876	49.86	49.769	63.949	42.855	55.949	33.902	63.86	53.974	24.876	55.898	29.885	23.953	24.94	41.876	38.855	51.885	37.919	42.897	47.767	54.961	30.953	50.703	27.885	0	0	0	0
Cluster of Keratin, type II cuticular Hb5 OS=Homo sapiens OX=9606 GN=KRT85 PE=1 SV=1 (sp|P78386|KRT85_HUMAN)	KRT85	sp|P78386|KRT85_HUMAN [2]	56 kDa	31.489	46.127	25.992	87.179	44.615	21.16	69.644	37.4	80.615	65.593	3.3173	1.6229	9.3915	3.5084	2.7408	19.607	5.8349	7.5937	20.2	37.654	46.039	46.614	103.67	63.287	35.867	74.981	46.881	54.063	71.684	63.914	69.515	47.623	0	0	0	0
Keratin, type II cytoskeletal 78 OS=Homo sapiens OX=9606 GN=KRT78 PE=1 SV=2	KRT78	sp|Q8N1N4|K2C78_HUMAN	57 kDa	34.106	36.41	51.67	31.703	37.774	14.282	26.885	45.982	25.143	39.512	54.193	47.538	44.079	44.123	34.456	65.097	56.216	23.616	51.971	33.065	33.781	32.519	31.454	42.106	43.905	41.028	42.353	41.404	40.884	33.501	40.579	36.853	0	0	2.1233	0
Filaggrin OS=Homo sapiens OX=9606 GN=FLG PE=1 SV=3	FLG	sp|P20930|FILA_HUMAN	435 kDa	149	83	37	61	51	9	23	29	20	41	70	25	29	39	35	19	24	7	17	15	28	17	30	26	21	31	107	16	34	30	68	35	0	0	0	0
Cluster of Arachidonate 12-lipoxygenase, 12R-type OS=Homo sapiens OX=9606 GN=ALOX12B PE=1 SV=1 (sp|O75342|LX12B_HUMAN)	ALOX12B	sp|O75342|LX12B_HUMAN [2]	80 kDa	45.65	39.681	22	24.795	32.712	9.9792	38.723	23.775	21.896	34.712	47.65	57.919	41.681	46.64	30.785	55.919	55.919	17.816	55.619	26.795	20.917	18.917	37.785	29.865	28.917	35	28.886	34.844	57	25.795	29.855	19.917	0	0	0	0
Protein POF1B OS=Homo sapiens OX=9606 GN=POF1B PE=1 SV=3	POF1B	sp|Q8WVV4|POF1B_HUMAN	68 kDa	38	49	38	25	44	12	48	61	11	43	23	15	13	18	21	19	25	5	25	8	18	13	15	21	34	14	36	21	36	23	59	21	0	0	0	0
Cluster of Annexin A2 (Fragment) OS=Homo sapiens OX=9606 GN=ANXA2 PE=1 SV=1 (tr|H0YLE2|H0YLE2_HUMAN)	ANXA2	tr|H0YLE2|H0YLE2_HUMAN [12]	5 kDa	26.891	27.685	28.935	23.747	23.732	7.466	27.1	26.745	17.079	27.67	29.601	28.864	27.718	33.586	31.877	29.848	28.083	15.87	32.643	21.787	23.818	19.76	28.701	30.717	27.631	27.705	28.925	25.706	29.025	25.742	33.693	23.705	0	0	0	2.3938
Cluster of Keratin, type I cytoskeletal 15 OS=Homo sapiens OX=9606 GN=KRT15 PE=1 SV=3 (sp|P19012|K1C15_HUMAN)	KRT15	sp|P19012|K1C15_HUMAN [2]	49 kDa	20.381	29.762	28.55	30.409	24.424	9.6434	24.101	22.814	20.48	25.889	37.134	34.03	31.2	34.762	21.556	38.945	32.871	21.756	39.313	23.541	20.583	19.4	20.69	19.951	28.005	26.753	25.998	27.174	30.829	17.469	22.42	22.043	1.1118	0.49116	0.7159	0.3191
Skin-specific protein 32 OS=Homo sapiens OX=9606 GN=XP32 PE=1 SV=1	XP32	sp|Q5T750|XP32_HUMAN	26 kDa	30	24	18	16	17	8	23	16	11	18	25	39	41	49	41	35	49	8	68	18	20	10	34	26	28	26	41	20	28	10	26	11	0	0	0	0
Keratin, type II cytoskeletal 80 OS=Homo sapiens OX=9606 GN=KRT80 PE=1 SV=2	KRT80	sp|Q6KB66|K2C80_HUMAN	51 kDa	31.445	30.208	25.487	23.122	31.201	8	26.243	27.243	15.122	28.201	27.287	24.323	26.201	32.445	29.287	23.409	30.323	14.122	30.287	13.122	24.243	18	21.243	27.323	28.445	26.531	19.287	19.323	32.201	24.201	33.415	18.122	0	0	0	0
Plakophilin-1 OS=Homo sapiens OX=9606 GN=PKP1 PE=1 SV=2	PKP1	sp|Q13835|PKP1_HUMAN	83 kDa	23	30	25	23	24	8	39	30	14	31	24	18	25	22	18	25	18	7	25.976	12	22	13	26.976	23.976	30	32	36	22	46	24	42.976	19	0	0	0	0
Small proline-rich protein 2G OS=Homo sapiens OX=9606 GN=SPRR2G PE=3 SV=1	SPRR2G	sp|Q9BYE4|SPR2G_HUMAN	8 kDa	53.82	44.281	27.193	48.977	33.425	20.76	28.787	36.528	29.498	38.528	13.612	12.467	10.019	8.0757	20.657	14.498	17.555	12.916	5.1328	8.2202	18.467	9.9161	11.524	18.859	27.832	8.8286	43.471	24.889	24.395	23.946	39.311	24.703	0	0	0	0
Myosin-9 OS=Homo sapiens OX=9606 GN=MYH9 PE=1 SV=4	MYH9	sp|P35579|MYH9_HUMAN	227 kDa	30.836	26.639	50.406	12.868	30.137	11.558	28.105	59.992	11.341	45.962	14.711	10.37	29.011	0	17.084	21.257	13.217	7.6707	19.711	10.217	10.394	9.012	5.3413	25.31	26.291	9.6707	36.244	25.611	62.024	21.166	56.81	16.611	0	0	0	0
Cluster of Suprabasin OS=Homo sapiens OX=9606 GN=SBSN PE=1 SV=2 (sp|Q6UWP8|SBSN_HUMAN)	SBSN	sp|Q6UWP8|SBSN_HUMAN [2]	61 kDa	54.846	33.884	10.961	16.942	22.942	2	25.923	13.942	10.981	23.923	47.884	39.884	24.961	46.865	27.884	21.961	17.942	0	29.884	19.923	15.942	9	30.903	24.884	15	26.884	36.865	20.923	31.923	15.961	17.961	8	0	0	0	0
Cluster of Plectin OS=Homo sapiens OX=9606 GN=PLEC PE=1 SV=3 (sp|Q15149|PLEC_HUMAN)	PLEC	sp|Q15149|PLEC_HUMAN [2]	532 kDa	26.825	46.816	60.934	13.863	19.953	6.9717	35.953	69.924	7.8724	38.943	10.863	6.9717	20.844	11.981	16.953	18.726	7.9529	7.8724	12.872	8.6668	16.854	5.9906	5	17.981	23.962	3.9906	40.943	22.972	49.942	17.863	57.934	17.972	0	0	0	0
Cluster of Serpin B3 OS=Homo sapiens OX=9606 GN=SERPINB3 PE=1 SV=2 (sp|P29508|SPB3_HUMAN)	SERPINB3	sp|P29508|SPB3_HUMAN [3]	45 kDa	32	16	24	14	34	10	23	28	18	47	19	23	12	7	8.2059	18	7	11	13	7	10	16	16	23	29	6	27	23	44	32	51	24	0	0	0	0
Extracellular matrix protein 1 OS=Homo sapiens OX=9606 GN=ECM1 PE=1 SV=2	ECM1	sp|Q16610|ECM1_HUMAN	61 kDa	29	28	19	15	16	6	23	11	13	19	29	23	19	29	22	35	26	7	40	13	19	18	16	21	19	19	22	26	22	19	25	23	0	0	0	0
Cluster of CDSN OS=Homo sapiens OX=9606 GN=CDSN PE=1 SV=1 (tr|G8JLG2|G8JLG2_HUMAN)	CDSN	tr|G8JLG2|G8JLG2_HUMAN [3]	52 kDa	23	35	12	18	18	3	28	13	6	18	28	19	15	28	19	23	23	4	40	18	29	7	27	29	24	22	24	12	25	19	25	13	0	0	0	0
Cluster of Small proline-rich protein 2F OS=Homo sapiens OX=9606 GN=SPRR2F PE=3 SV=1 (sp|Q96RM1|SPR2F_HUMAN)	SPRR2F	sp|Q96RM1|SPR2F_HUMAN [5]	8 kDa	33.18	24.719	18.807	29.023	27.575	20.24	25.213	29.472	19.502	33.472	12.388	11.533	12.981	6.9243	16.343	16.502	12.445	11.084	8.8672	10.78	15.533	9.084	12.476	16.141	33.168	8.1714	30.529	23.111	19.605	24.054	41.689	27.297	0	0	0	0
Cluster of Desmocollin-3 OS=Homo sapiens OX=9606 GN=DSC3 PE=1 SV=3 (sp|Q14574|DSC3_HUMAN)	DSC3	sp|Q14574|DSC3_HUMAN [2]	100 kDa	25.95	31	9.9749	10.95	13.975	3.9749	22	13.975	8	16	31	17.975	21	22.975	17.95	23.95	20.95	0	25.975	8.9749	22	5.9749	21.98	25.855	25.855	29.98	28.88	24.88	39.88	23	28.88	9.9596	0	0	0	0
Cluster of Histidine ammonia-lyase OS=Homo sapiens OX=9606 GN=HAL PE=1 SV=1 (sp|P42357|HUTH_HUMAN)	HAL	sp|P42357|HUTH_HUMAN [3]	73 kDa	22.778	18.819	26.7	0	18.891	2.9322	16.836	22.934	0	10.947	40.901	37.761	28.749	21.824	21.748	38.927	35.927	18.94	53.914	25.677	0	12.832	0	26.798	20.798	4.9155	4.9241	11.952	15.833	15.806	24.718	5.9031	0	0	0	0
Cluster of Bleomycin hydrolase OS=Homo sapiens OX=9606 GN=BLMH PE=1 SV=1 (sp|Q13867|BLMH_HUMAN)	BLMH	sp|Q13867|BLMH_HUMAN [3]	53 kDa	21	7.8273	13.771	5.9019	12	3.9208	13.706	10.795	2.9487	12.781	37	23	35	23	32	38.162	28	16	54.162	22	5.9019	16	16	18	18	9.8182	6.8974	18	33	11.804	22	9.874	0	0	0	0
Cluster of Protein-glutamine gamma-glutamyltransferase E OS=Homo sapiens OX=9606 GN=TGM3 PE=1 SV=4 (sp|Q08188|TGM3_HUMAN)	TGM3	sp|Q08188|TGM3_HUMAN [2]	77 kDa	40	30	15	16	26	4	14	13	11	29	35	17	22	28	40	25	20	8	22	17	9	11	14	15	11	9	11	12	24	12	25	12	0	0	0	0
Cluster of Glyceraldehyde-3-phosphate dehydrogenase OS=Homo sapiens OX=9606 GN=GAPDH PE=1 SV=3 (sp|P04406|G3P_HUMAN)	GAPDH	sp|P04406|G3P_HUMAN [3]	36 kDa	26	19.471	27.942	10.736	16.736	4.7355	12.471	20.942	7.2066	26	21.942	21.471	25.942	23.207	25.207	30.207	20.207	7.7802	36.207	13.471	5.4711	13	6.7355	16.942	20.942	7.4711	14	17	17.471	13.942	31.942	10.207	0	0	0	0
Alpha-2-macroglobulin-like protein 1 OS=Homo sapiens OX=9606 GN=A2ML1 PE=1 SV=3	A2ML1	sp|A8K2U0|A2ML1_HUMAN	161 kDa	40.975	14.997	39.977	11.997	0	4	9.9971	27.988	5	0	41.981	0	31.986	23.991	50.981	29.986	0	11.997	20.994	17.997	8.9971	13.991	7	17.994	52.982	3	5	0	23.991	19.994	40.985	15.994	0	0	0	0
Cluster of Arachidonate lipoxygenase 3, isoform CRA_a OS=Homo sapiens OX=9606 GN=ALOXE3 PE=1 SV=1 (tr|J3KPH2|J3KPH2_HUMAN)	ALOXE3	tr|J3KPH2|J3KPH2_HUMAN [2]	98 kDa	22.081	13.081	9	9.0808	15.081	10	20.081	13.081	9	11.081	23.081	33.081	29.081	36.081	13.081	37.081	30.081	11.081	45.081	12.081	9	8	24.081	13	16	17	15	12	25	9.0808	12	6	0	0	0	0
Cluster of POTE ankyrin domain family member E OS=Homo sapiens OX=9606 GN=POTEE PE=2 SV=3 (sp|Q6S8J3|POTEE_HUMAN)	POTEE	sp|Q6S8J3|POTEE_HUMAN [17]	121 kDa	17.636	15.217	27.825	10.808	17.381	12.461	22.813	32.189	5.5672	28.863	9.8084	14.355	17.369	6.1764	6.5371	28.555	17.03	5.9699	17.234	8.4092	6.8925	5.5183	6.8925	16.926	14.435	8.5518	14.79	13.653	41.86	11.427	34.574	16.827	1.9153	4.0472	3.2216	2.2121
Cluster of Keratin, type I cuticular Ha8 OS=Homo sapiens OX=9606 GN=KRT38 PE=1 SV=3 (sp|O76015|KRT38_HUMAN)	KRT38	sp|O76015|KRT38_HUMAN [2]	50 kDa	12.36	18.273	6.3131	34.137	9.651	5.928	30.257	17.49	38.729	22.977	0.25318	0.06863	0.66848	0.29027	0	1.6363	0.059953	0	8.8845	7.7664	23.587	23.708	42.699	38.288	18.928	31.877	24.773	24.149	43.034	34.545	25.831	12.587	0	0	0	0
Protein S100-A9 OS=Homo sapiens OX=9606 GN=S100A9 PE=1 SV=1	S100A9	sp|P06702|S10A9_HUMAN	13 kDa	39	16	25	15	37	15	11	29	9	42	11	10	8	3	5	13	6	6	8	5	6	6	7	12	24	4	29	20	25	20	55	20	0	0	0	0
Caspase-14 OS=Homo sapiens OX=9606 GN=CASP14 PE=1 SV=2	CASP14	sp|P31944|CASPE_HUMAN	28 kDa	28	17	21	9	19	4	14	15	7	24	29	27	14	16	16	27	15	12	21	15	11	6	17	16	15	12	10	18	23	14	21	10	0	0	0	0
Keratin, type II cuticular Hb2 OS=Homo sapiens OX=9606 GN=KRT82 PE=1 SV=3	KRT82	sp|Q9NSB4|KRT82_HUMAN	57 kDa	10.322	22.577	7.4725	33.695	17.927	8.9718	31.222	13.473	29.299	23.573	1.1003	0	1.1003	2.1003	1.1003	5.1003	0	0	7.5995	10.473	19.326	13.473	37.873	16.072	17.426	26.822	17.822	16.927	38.426	27.426	25.721	25.693	0	0	0	0
Involucrin OS=Homo sapiens OX=9606 GN=IVL PE=1 SV=2	IVL	sp|P07476|INVO_HUMAN	68 kDa	18	11	32	12	17	15	35	27	9	24	9	19	16	10	12	10	15	11	18	11	10	10	7	17	18	6	20	18	25	17	24	14	0	0	0	0
Catalase OS=Homo sapiens OX=9606 GN=CAT PE=1 SV=3	CAT	sp|P04040|CATA_HUMAN	60 kDa	24	15	10	7	10	3	9	8	8	14	28	19	26	27	35	27	26	8	36	23	12	14	13	12	9	9	12	13	17	9	15	8	0	0	0	0
Cluster of Keratin, type I cytoskeletal 23 OS=Homo sapiens OX=9606 GN=KRT23 PE=1 SV=2 (sp|Q9C075|K1C23_HUMAN)	KRT23	sp|Q9C075|K1C23_HUMAN [3]	48 kDa	28.68	15.935	15.055	12.84	15.8	7.4906	11.814	16.604	6.9213	20.855	19.91	19.91	19.214	22.004	15.733	19.084	18.8	5.8401	24.91	18.055	10.053	10	8.2284	13.935	19.975	10.055	16.015	13.015	24.418	7.9739	19.015	14.63	0	0	0	0
Keratin, type I cuticular Ha2 OS=Homo sapiens OX=9606 GN=KRT32 PE=1 SV=3	KRT32	sp|Q14532|K1H2_HUMAN	50 kDa	10.119	18.075	7.0453	34.465	18.461	7.2908	29.979	13.326	25.764	25.463	0.77788	0.92258	1.2563	2.1256	0	8.0213	0.93362	1.8035	9.22	14.895	20.298	18.465	41.902	22.662	16.643	21.939	27.72	22.149	27.145	16.044	19.783	17.653	0	0	0	0
Serpin B12 OS=Homo sapiens OX=9606 GN=SERPINB12 PE=1 SV=1	SERPINB12	sp|Q96P63|SPB12_HUMAN	46 kDa	26	11	16	12	20	4	12	12	8	22	19	26	25	22	16	28	28	6	27	12	11	6	14	12	17	7	9	12	18	11	19	9	0	0	0	0
Cluster of Cornifin-B OS=Homo sapiens OX=9606 GN=SPRR1B PE=1 SV=2 (sp|P22528|SPR1B_HUMAN)	SPRR1B	sp|P22528|SPR1B_HUMAN [2]	10 kDa	25	5.7184	25	10	23	12	22	34	11	25	10	25	12	5	13	16	4.8592	8	3.7888	10	4.7888	9	11	12	20	11	20	22	20	16	27	32	0	0	0	0
Loricrin OS=Homo sapiens OX=9606 GN=LORICRIN PE=1 SV=2	LORICRIN	sp|P23490|LORI_HUMAN	26 kDa	21	12	10	10	12	17	17	15	10	15	9	22	14	23	15	22	13	12	30	19	14	9	16	13	14	11	13	11	14	12	17	12	0	0	0	0
Cluster of Keratin, type II cytoskeletal 72 OS=Homo sapiens OX=9606 GN=KRT72 PE=1 SV=2 (sp|Q14CN4|K2C72_HUMAN)	KRT72	sp|Q14CN4|K2C72_HUMAN [3]	56 kDa	26.995	13.434	13.395	12.803	29.848	19.663	13.711	13.868	9.1029	25.577	16.075	12.395	18.21	11.258	10.435	14.927	18.338	10.32	13.404	9.3982	8.8282	6.3785	9.8582	7.5739	6.339	15.256	9.1661	12.471	16.395	11.62	10.828	18.133	0	0	0.2654	0
Keratin, type II cytoskeletal 79 OS=Homo sapiens OX=9606 GN=KRT79 PE=1 SV=2	KRT79	sp|Q5XKE5|K2C79_HUMAN	58 kDa	7.163	7.1414	20.622	16.898	13.552	9.3567	14.654	29.964	15.844	14.614	7.4835	11.061	7.2782	8.2517	13.342	20.289	15.329	1.9537	10.69	12.282	11	17.208	4.9685	18.951	26.158	8.071	10.855	17.456	15.793	23.01	16.814	20.088	0.16409	0.17429	0.21493	0
Cluster of Keratin, type I cuticular Ha5 OS=Homo sapiens OX=9606 GN=KRT35 PE=1 SV=5 (sp|Q92764|KRT35_HUMAN)	KRT35	sp|Q92764|KRT35_HUMAN [2]	50 kDa	6.9536	17.182	3.5489	24.592	16.32	7.6085	21.434	12.801	27.831	24.833	0.073924	0.15237	0.10499	0	0	8.6325	0.087458	0.28891	6.585	16.495	18.397	14.817	33.069	17.937	13.037	20.438	19.081	18.706	19.448	13.078	26.275	16.752	0	0	0.068816	0
Cluster of Zinc-alpha-2-glycoprotein OS=Homo sapiens OX=9606 GN=AZGP1 PE=1 SV=2 (sp|P25311|ZA2G_HUMAN)	AZGP1	sp|P25311|ZA2G_HUMAN [3]	34 kDa	21.963	13.926	15.963	9	14.926	4	4.7912	16.963	3	14.963	22.963	22	12.963	15.889	25.963	17.963	14.926	5	23.889	10.963	8	6	16	9	13.889	4	13	10	18.889	8.9631	20.926	6.8434	0	0	0	0
Cluster of Tubulin alpha-4A chain OS=Homo sapiens OX=9606 GN=TUBA4A PE=1 SV=1 (sp|P68366|TBA4A_HUMAN)	TUBA4A	sp|P68366|TBA4A_HUMAN [18]	50 kDa	10.798	6.6952	24.911	12.188	20.561	3.3241	17.607	28.433	8.8032	24.471	4.3159	3.6445	15.787	0	5.3218	16.371	7.3792	3.3546	7.9404	4.3206	7.4934	4.2372	10.236	13.343	13.636	14.061	13.333	17.926	22.299	10.047	29.322	9.8135	0	0.82053	0	0
Keratin, type II cytoskeletal 75 OS=Homo sapiens OX=9606 GN=KRT75 PE=1 SV=2	KRT75	sp|O95678|K2C75_HUMAN	60 kDa	8.0261	15.308	21.907	18.737	8.8747	8.1869	14.822	20.154	15.596	18.677	6.3149	5.6245	5.646	2.7289	5.9838	3.8338	4.6708	2.3015	4.465	3.2007	13.802	13.646	25.218	14.324	14.153	16.218	19.564	22.158	16.813	17.282	19.199	16.763	0.782	1.2988	1.7499	1.3216
Cluster of Elongation factor 1-alpha OS=Homo sapiens OX=9606 GN=EEF1A2 PE=1 SV=1 (tr|A0A2U3TZH3|A0A2U3TZH3_HUMAN)	EEF1A2	tr|A0A2U3TZH3|A0A2U3TZH3_HUMAN [4]	54 kDa	8	11	30	6	19	3	11	25	7	24	9	8	10	1.6183	7	19	8	5	10	7	4	5	4.7843	10	10	5	10	13	26	9	26	6	0	0	3	0
Cytosolic phospholipase A2 epsilon OS=Homo sapiens OX=9606 GN=PLA2G4E PE=2 SV=4	PLA2G4E	sp|Q3MJ16|PA24E_HUMAN	99 kDa	13	8	13	7	13	5	14	12	7	16	7	17	9	9	9	17	13	7	12	6	10	7	14	13	16	14	18	11	30	12	24	10	0	0	0	0
Protein S100-A8 OS=Homo sapiens OX=9606 GN=S100A8 PE=1 SV=1	S100A8	sp|P05109|S10A8_HUMAN	11 kDa	23	5	20	7	23	6	8	24	5	25	5	6	6	0	4	8	3	4	0	0	7	8	5	15	17	6	22	24	20	25	37	18	0	0	2	0
Cluster of Protein S100-A7 OS=Homo sapiens OX=9606 GN=S100A7 PE=1 SV=4 (sp|P31151|S10A7_HUMAN)	S100A7	sp|P31151|S10A7_HUMAN [2]	11 kDa	40	11	23	13	24	8	13	22	6	23	8	13	4	0	6	6.8184	3	0	3	3	3	2.8184	8	6	12	1.8184	15	20	18	11	36	11	0	0	0	0
Hornerin OS=Homo sapiens OX=9606 GN=HRNR PE=1 SV=2	HRNR	sp|Q86YZ3|HORN_HUMAN	282 kDa	6	0	20	16	19	16	11	27	15	15	9	3	40	6	0	19	2	14	4	3	7	2	0	9	6	10	12	9	25	7	9	26	0	0	3	0
Keratin, type II cytoskeletal 4 OS=Homo sapiens OX=9606 GN=KRT4 PE=1 SV=5	KRT4	sp|P19013|K2C4_HUMAN	56 kDa	8.9045	7.5744	7.9206	10.696	18.219	3.5646	8.557	12.207	7.2341	21.354	8.8463	42.647	28.227	15.618	7.6707	23.488	13.458	11.523	14.22	14.07	4.3049	4.45	2.457	6.6747	7.7325	6.0529	6.0402	4.9055	10.711	8.7649	5.7555	10.234	0	0	0.18613	0.18613
Cluster of Keratin, type I cytoskeletal 13 OS=Homo sapiens OX=9606 GN=KRT13 PE=1 SV=4 (sp|P13646|K1C13_HUMAN)	KRT13	sp|P13646|K1C13_HUMAN [4]	50 kDa	8.5999	6.9307	8.5961	8.3566	21.048	4.9561	11.135	12.111	7.3189	21.854	11.578	16.104	20.258	10.464	10.122	24.397	10.447	12.539	14.696	7.0748	8.9653	10.926	6.0116	5.041	12.384	9.6427	8.3688	9.8548	9.5927	7.1849	8.418	11.589	0.67331	0.35778	1.8864	1.5163
Galectin-7 OS=Homo sapiens OX=9606 GN=LGALS7 PE=1 SV=2	LGALS7	sp|P47929|LEG7_HUMAN	15 kDa	11	14	23	7	17	7	8	18	5	16	10	7	7	5	8	13	8	5	10	5	5	9	13	15	13	10	13	9	22	13	24	13	0	0	2	0
Elongation factor 2 OS=Homo sapiens OX=9606 GN=EEF2 PE=1 SV=4	EEF2	sp|P13639|EF2_HUMAN	95 kDa	13	15	26.91	5	12	0	19	24	3	21	2	6	9	0	6	11	7	4	14	9	7	8	4	14	12	6	9	13	20	14	29.91	11	0	0	0	0
F-box only protein 50 OS=Homo sapiens OX=9606 GN=NCCRP1 PE=1 SV=1	NCCRP1	sp|Q6ZVX7|FBX50_HUMAN	31 kDa	11	9	11	9	9	7	12	11	7	13	13	14	8	12	11	17	14	8	14	7	6	10	9	11	9	11	11	7	15	9	11	9	0	0	0	0
Keratin, type II cuticular Hb4 OS=Homo sapiens OX=9606 GN=KRT84 PE=2 SV=2	KRT84	sp|Q9NSB2|KRT84_HUMAN	65 kDa	5.298	6.2809	0.47019	24.277	4.9013	5.5001	20.212	8.1967	22.341	22.242	1.1419	0.89338	1.6001	1.5379	1.7287	0.95895	0.89338	0	1.0901	1.6445	12.833	7.0656	30.872	13.15	14.322	20.429	16.774	18.427	21.987	18.852	15.707	21.651	0	0	0	0
V-set and immunoglobulin domain-containing protein 8 OS=Homo sapiens OX=9606 GN=VSIG8 PE=2 SV=1	VSIG8	sp|P0DPA2|VSIG8_HUMAN	44 kDa	2	13	2	25	14	3	24	10	17	17	0	0	2	0	0	4	0	0	5	6	13	13	25	18	11	19	17	12	18	10	18	8	0	0	0	0
Cluster of Heat shock protein beta-1 OS=Homo sapiens OX=9606 GN=HSPB1 PE=1 SV=2 (sp|P04792|HSPB1_HUMAN)	HSPB1	sp|P04792|HSPB1_HUMAN [3]	23 kDa	12	10	17	7.8537	14	5.8537	4.8537	16	6	15	10	4.8537	10	5.8537	10	11	6.8537	7	7	2.4591	5.8537	6.8537	8.8537	7.8537	11	9	11.707	13	18.561	10	17	11	0	0	0	0
Cluster of Keratin, type I cytoskeletal 25 OS=Homo sapiens OX=9606 GN=KRT25 PE=1 SV=1 (sp|Q7Z3Z0|K1C25_HUMAN)	KRT25	sp|Q7Z3Z0|K1C25_HUMAN [2]	49 kDa	17.18	7.878	7.0553	10.588	19.473	19.405	9.2139	8.1954	4.7037	17.495	7.7212	8.0511	15.573	13.874	7.7304	11.647	9.7975	11.769	12.812	5.9045	4.3357	2.1842	7.3371	3.5039	4.0448	9.728	4.795	8.2308	8.6465	6.5367	5.0651	9.2703	0	0.36719	0.36719	0.31892
Periplakin OS=Homo sapiens OX=9606 GN=PPL PE=1 SV=4	PPL	sp|O60437|PEPL_HUMAN	205 kDa	0	8.8843	35.57	0	8.8843	1.9669	32.62	38.554	0	14.835	0	0	8.8843	0	0	5.9339	0	4.9174	3.9504	0	3.9504	0	2.9669	9.8347	11.884	0	18.769	18.818	23.719	14.835	32.603	2.9669	0	0	0	0
Cluster of Pyruvate kinase PKM OS=Homo sapiens OX=9606 GN=PKM PE=1 SV=4 (sp|P14618|KPYM_HUMAN)	PKM	sp|P14618|KPYM_HUMAN [3]	58 kDa	5.0419	13.205	28.24	4.1038	10.232	0	14.072	23.726	1.9019	19.322	3.322	3.1401	12.322	3.1744	10.404	7.322	3.1999	6	11.322	6.2861	1.2637	2.8919	0	10.151	16.07	1.3168	6.2583	9.7576	16.918	9.322	23.322	7.2054	0	0	0	0
Cluster of Gasdermin-A OS=Homo sapiens OX=9606 GN=GSDMA PE=1 SV=4 (sp|Q96QA5|GSDMA_HUMAN)	GSDMA	sp|Q96QA5|GSDMA_HUMAN [2]	49 kDa	21	10	11	6	7.8028	0	5.8028	4.8817	3.8423	6.8817	19	13	11	14	16	21	13.724	2.9211	20	10	0	4	7	7	3.8817	5	9	4	13	5	12	3.8423	0	0	0	0
Keratin-associated protein 9-3 OS=Homo sapiens OX=9606 GN=KRTAP9-3 PE=1 SV=1	KRTAP9-3	sp|Q9BYQ3|KRA93_HUMAN	17 kDa	0	0	0	0	0	0	0	0	0	0	0	0	0	0	0	0	0	0	0	0	19.024	19.362	47.723	21.803	13.495	28.12	19.549	15.529	26.419	22.274	28.514	22.456	0	0	0	0
Cluster of Keratin-associated protein 9-9 OS=Homo sapiens OX=9606 GN=KRTAP9-9 PE=2 SV=1 (sp|Q9BYP9|KRA99_HUMAN)	KRTAP9-9	sp|Q9BYP9|KRA99_HUMAN [7]	16 kDa	0	0	0	0	0	0	0	0	0	0	0	0	0	0	0	0	0	0	0	0	13.976	15.638	45.277	24.197	11.505	33.88	14.451	17.471	25.581	28.726	33.486	19.544	0	0	0	0
Cluster of Aminopeptidase OS=Homo sapiens OX=9606 GN=NPEPPS PE=1 SV=1 (tr|E9PLK3|E9PLK3_HUMAN)	NPEPPS	tr|E9PLK3|E9PLK3_HUMAN [4]	103 kDa	20.756	19.776	20.757	0	0	0	14.869	15.889	0	8.8778	0	5.9914	6.8468	13.842	15.783	4.8752	5.9533	1.8658	29.673	14.746	0	6.9062	0	12.849	13.794	0	0	10.889	2.7344	7.8692	27.682	0	0	0	0	0
Cluster of Insulin-degrading enzyme OS=Homo sapiens OX=9606 GN=IDE PE=1 SV=1 (tr|A0A3B3ISG5|A0A3B3ISG5_HUMAN)	IDE	tr|A0A3B3ISG5|A0A3B3ISG5_HUMAN [2]	118 kDa	24	14	31	0	6	4	13	24	0	11	0	3	2	0	8	4	5	0	14	10	0	0	0	10	13	0	7	11	9	12	48	0	0	0	0	0
Cluster of Envoplakin OS=Homo sapiens OX=9606 GN=EVPL PE=1 SV=1 (tr|K7EKI0|K7EKI0_HUMAN)	EVPL	tr|K7EKI0|K7EKI0_HUMAN [3]	234 kDa	3	8.4613	22	0	9	2	36	33.461	0	15.461	0	0	9	0	0	8	0	0	6	0	2	2	2	11	11	2	16.461	15	18.461	11	26.461	7	0	0	0	0
Protein S100-A16 OS=Homo sapiens OX=9606 GN=S100A16 PE=1 SV=1	S100A16	sp|Q96FQ6|S10AG_HUMAN	12 kDa	6	10	7	4	7	5	20	13	5	8	7	18	3	8	5	12	8	0	9	4	8	4	10	14	11	7	12	8	16	9	8	8	0	0	0	0
Cluster of Copine-3 OS=Homo sapiens OX=9606 GN=CPNE3 PE=1 SV=1 (sp|O75131|CPNE3_HUMAN)	CPNE3	sp|O75131|CPNE3_HUMAN [3]	60 kDa	10.079	10.777	5.7808	5.1755	6.8729	1.9048	8.8729	5.9037	6.8729	6.8729	8.8401	11.742	10	10.744	8.8113	11.777	11	8.8729	12	6.9037	4.9365	6.8709	8.112	9.8074	8.8958	11	8.2718	6.7808	12	5.7183	5.9902	6.7183	0	0	0	0
Keratin, type I cytoskeletal 39 OS=Homo sapiens OX=9606 GN=KRT39 PE=1 SV=2	KRT39	sp|Q6A163|K1C39_HUMAN	56 kDa	4	11.379	0	15.379	6.87	2	15	6.491	15.758	10.379	0	0	0	0	0	0	0	0	3	6	11	12	27.809	12	10	18	11.379	11	17	13.379	12	10	0	0	0	0
Cluster of Alpha-actinin-4 OS=Homo sapiens OX=9606 GN=ACTN4 PE=1 SV=2 (sp|O43707|ACTN4_HUMAN)	ACTN4	sp|O43707|ACTN4_HUMAN [5]	105 kDa	6.2047	9.6395	20.914	2.0723	8.2526	1.5442	13.021	28.935	1.5334	15.258	0	0	1.076	0	3.6938	4.5743	2.0723	0	7.0709	3.6085	3.6938	1.743	1.0859	12.453	9.96	1.8789	10.253	11.034	22.503	10.741	27.868	8.7714	0	0	0	0
Protein S100-A14 OS=Homo sapiens OX=9606 GN=S100A14 PE=1 SV=1	S100A14	sp|Q9HCY8|S10AE_HUMAN	12 kDa	9	7	5	5	6	6	12	10	5	10	9	12	10	8	4	13	8	6	9	5	5	6	7	9	8	8	7	9	8	7	8	11	0	0	0	0
Cluster of Late cornified envelope protein 1A OS=Homo sapiens OX=9606 GN=LCE1A PE=1 SV=1 (sp|Q5T7P2|LCE1A_HUMAN)	LCE1A	sp|Q5T7P2|LCE1A_HUMAN [3]	11 kDa	0	0	0	0	0	0	0	0	0	0	0	0	9.3039	12.895	0	8	0	0	14.395	0	15.92	13.11	18.92	21.715	21.11	21.585	24.505	7.0972	22.299	0	18	26.283	0	0	0	0
Short-chain dehydrogenase/reductase family 9C member 7 OS=Homo sapiens OX=9606 GN=SDR9C7 PE=1 SV=1	SDR9C7	sp|Q8NEX9|DR9C7_HUMAN	35 kDa	9.8739	6.8739	6	3.8739	4.8739	5	6.8739	7	6	7.8739	11.874	8.8739	8.8739	11.874	9.8739	11.874	10.874	3	15.874	8	3.8739	2	6.8739	7.8739	9.8739	7	4.8739	7	11.874	5	8.8739	6	0	0	0	0
Vinculin OS=Homo sapiens OX=9606 GN=VCL PE=1 SV=4	VCL	sp|P18206|VINC_HUMAN	124 kDa	16	7	13	5	6	0	7	11	0	13	16	4	0	2	14	10	3	2	7	5	5	8	10	6	6	2	10	9	15	8	18	7	0	0	0	0
Cluster of Myosin-14 OS=Homo sapiens OX=9606 GN=MYH14 PE=1 SV=2 (sp|Q7Z406|MYH14_HUMAN)	MYH14	sp|Q7Z406|MYH14_HUMAN [4]	228 kDa	31.158	22.044	10.98	2.071	8.1944	0	8.2956	4.2749	0.97145	14.306	4.0334	0	0.97136	0	4.0724	5.9954	0.93208	0	3.0757	0	7.1542	1.0108	0.97145	12.944	5.0955	2.0394	25.152	6.0263	14.229	2.1789	37.305	8.9762	0	0	0	0
Cluster of Tubulin beta-4B chain OS=Homo sapiens OX=9606 GN=TUBB4B PE=1 SV=1 (sp|P68371|TBB4B_HUMAN)	TUBB4B	sp|P68371|TBB4B_HUMAN [18]	50 kDa	1.2077	3.1594	26.756	4.5756	8.1611	0	10.868	18.506	3.9751	15.846	0	1.1535	6.8189	0	0	6.4597	1.9481	0	0	0	2.9898	1.1819	5.7994	5.5464	12.499	5.9501	7.5284	9.7686	18.012	6.0406	22.914	4.4125	0	0	0	0
Cluster of Prelamin-A/C OS=Homo sapiens OX=9606 GN=LMNA PE=1 SV=1 (tr|Q3BDU5|Q3BDU5_HUMAN)	LMNA	tr|Q3BDU5|Q3BDU5_HUMAN [5]	56 kDa	10	8	13.234	6.8406	7	4	9.8406	19.234	5	12.841	4	1.804	3	0	7	4	4	3	5	4	6	5.2048	4.804	8.2048	8	7.2048	11	7.2048	10.841	9.2048	22.234	6	0	0	0	0
Cluster of Alpha-enolase OS=Homo sapiens OX=9606 GN=ENO1 PE=1 SV=2 (sp|P06733|ENOA_HUMAN)	ENO1	sp|P06733|ENOA_HUMAN [4]	47 kDa	3.8484	6.3688	24.087	1.8989	5.3688	0	11.087	12.087	1.3036	8.5437	2.2491	3.9612	4.897	1.8989	4.1986	11.987	3.2491	2.373	8.5507	5.3634	2.8989	1.7418	3.8484	10.065	9.0875	2.3688	6.3129	7.5437	11.065	12.065	16.065	5.7376	0	0	0	0
Cluster of Filamin-A OS=Homo sapiens OX=9606 GN=FLNA PE=1 SV=4 (sp|P21333|FLNA_HUMAN)	FLNA	sp|P21333|FLNA_HUMAN [3]	281 kDa	6	3	35.873	0	7	0	10.797	37.941	0	13.921	4	2	5.306	3	6.9563	6.9563	3	0	5.797	4	0	0	0	4.797	10.797	0	4.9589	5	18.713	3	24.393	4	0	0	0	0
Ubiquitin thioesterase OTU1 OS=Homo sapiens OX=9606 GN=YOD1 PE=1 SV=1	YOD1	sp|Q5VVQ6|OTU1_HUMAN	38 kDa	8	5	10	0	6	2	9	11	3	6	9	9	9	13	5	7	9	4	10	5	6	5	6	12	7	8	7	7	8	7	9	5	0	0	0	0
Cluster of Fatty acid-binding protein 5 OS=Homo sapiens OX=9606 GN=FABP5 PE=1 SV=3 (sp|Q01469|FABP5_HUMAN)	FABP5	sp|Q01469|FABP5_HUMAN [3]	15 kDa	3.6308	3.5626	14	6	18	2.6308	6.6947	14	1.7674	20	12	1.9317	7	0	8	8	1.6991	0	2.6308	4.6308	4.6308	2.6991	2.6991	6.8237	11	4.8237	7	6	11	7	14	10	0	0	0	0
Cluster of Epiplakin OS=Homo sapiens OX=9606 GN=EPPK1 PE=1 SV=3 (sp|P58107|EPIPL_HUMAN)	EPPK1	sp|P58107|EPIPL_HUMAN [2]	556 kDa	10.066	10.075	38.066	1.0283	8.0471	2.0283	9.0471	22.075	1.0188	11.057	0.028273	0.028273	4.0471	0	6.0471	3.0565	1.0471	2.0188	6.0188	2.0283	1.0377	0	0	2.0188	7.0377	1.0094	15.057	6.0283	15.057	6.0283	27.066	2.0283	0	0	0	0
Cluster of Calpain-1 catalytic subunit OS=Homo sapiens OX=9606 GN=CAPN1 PE=1 SV=1 (sp|P07384|CAN1_HUMAN)	CAPN1	sp|P07384|CAN1_HUMAN [2]	82 kDa	16.878	12.945	8.9621	2.9652	3.9826	0	5.9795	5.9795	0	6.9447	9.9447	7.9447	8.9447	13.945	16.927	8.9447	3.9795	0	14.927	8.9844	0	7.9652	2.9652	6.9652	6.9479	0	0	3.9826	2.9652	4.9652	13.945	2.9826	0	0	0	0
Keratin, type I cytoskeletal 19 (Fragment) OS=Homo sapiens OX=9606 GN=KRT19 PE=1 SV=1	KRT19	tr|K7EMS3|K7EMS3_HUMAN	20 kDa	10.461	5.7122	5.5604	4.6328	6.6718	2.5328	5.5947	5.6261	4.4114	7.6678	9.7973	7.7992	8.1023	10.533	11.684	10.676	14.06	4.4326	9.6675	7.4776	4.5181	0	3.2899	5.5588	5.6822	9.4714	5.5945	3.318	7.9856	4.2899	6.4409	3.3901	0	0	0	0
Keratin-associated protein 16-1 OS=Homo sapiens OX=9606 GN=KRTAP16-1 PE=3 SV=1	KRTAP16-1	sp|A8MUX0|KR161_HUMAN	54 kDa	3	7	3	10	5	0	10	5	10	10	0	0	0	0	0	3	0	0	6	4	8	9	22	9	9	9	11	15	14	7	14	7	0	0	0	0
Cluster of Triosephosphate isomerase OS=Homo sapiens OX=9606 GN=TPI1 PE=1 SV=3 (sp|P60174|TPIS_HUMAN)	TPI1	sp|P60174|TPIS_HUMAN [2]	31 kDa	14.825	6.8952	14.825	2.9302	6.8952	0	7	11.79	2	9.8254	4.9302	1.9651	4.9302	7.8603	10.86	4.9302	2.9651	0	14.79	8.8952	2.9302	3.9302	2.9651	8.8603	6.8952	1.9651	4.9302	5.9302	3.9651	5.8952	14.825	5.9302	0	0	0	0
Cluster of Fructose-bisphosphate aldolase A OS=Homo sapiens OX=9606 GN=ALDOA PE=1 SV=2 (sp|P04075|ALDOA_HUMAN)	ALDOA	sp|P04075|ALDOA_HUMAN [3]	39 kDa	4.7366	3.7366	12.211	0.67167	6.145	3	6.3683	8.2959	0	15.473	1.2646	5.3683	2.3034	2.7184	5.3683	17.737	1.7184	0	11.105	5	0	2	2	4.3683	8.369	1.7184	4.04	10.473	8.7366	8.6723	18.409	6.3683	0	0	0	0
Thioredoxin OS=Homo sapiens OX=9606 GN=TXN PE=1 SV=3	TXN	sp|P10599|THIO_HUMAN	12 kDa	9	6	6	7	7	3	3	8	7	6	9	5	9	5	9	15	7	3	16	6	5	0	5	6	6	8	3	5	8	3	8	4	0	0	0	0
Cluster of Peroxiredoxin-1 (Fragment) OS=Homo sapiens OX=9606 GN=PRDX1 PE=1 SV=1 (tr|A0A0A0MSI0|A0A0A0MSI0_HUMAN)	PRDX1	tr|A0A0A0MSI0|A0A0A0MSI0_HUMAN [2]	19 kDa	6.0317	5.5602	8.8453	4.2028	10.13	0	9.8453	9.4879	2.5602	10.488	2.5702	5.8453	7.0317	2.104	4.8453	10.944	5.104	3.3838	7.3892	6.3115	2.5702	2.0468	4.104	8.3892	10.389	2.0468	7.3892	5.3892	8.3892	7.3838	13.13	7.2028	0	0	0	0
Cluster of Ubiquitin-60S ribosomal protein L40 (Fragment) OS=Homo sapiens OX=9606 GN=UBA52 PE=1 SV=1 (tr|M0R2S1|M0R2S1_HUMAN)	UBA52	tr|M0R2S1|M0R2S1_HUMAN [9]	15 kDa	12.356	6.6484	8.6475	6.6484	8.5288	2.3637	6.7009	7.6217	3.5165	9.4975	8.5904	8.5288	4.4289	3.7337	8.6429	6.7055	6.5913	0	8.5859	4.5836	2.9786	0.886	4.5694	4.7911	6.7055	4.734	5.7368	8.5859	11.444	3.8224	9.5591	4.8002	0	0	0	0
Transitional endoplasmic reticulum ATPase OS=Homo sapiens OX=9606 GN=VCP PE=1 SV=4	VCP	sp|P55072|TERA_HUMAN	89 kDa	20	7	22	3	5	0	6	22	2	9	0	2	0	0	4	0	3	0	10	5	0	0	0	5	6	0	3	8	13	8	27	3	0	0	0	0
Cluster of Gamma-glutamylcyclotransferase OS=Homo sapiens OX=9606 GN=GGCT PE=1 SV=1 (tr|B8ZZK2|B8ZZK2_HUMAN)	GGCT	tr|B8ZZK2|B8ZZK2_HUMAN [3]	18 kDa	15	7	7	5	12	0	5	7	7	9	12	16	12	2.4491	8	11	7	6	6	4.1691	1.0501	1.0501	4	6	5	2.36	6	2.8091	2.36	1.0501	1.7401	2.36	0	0	0	0
Cluster of Serum albumin OS=Homo sapiens OX=9606 GN=ALB PE=1 SV=1 (tr|A0A0C4DGB6|A0A0C4DGB6_HUMAN)	ALB	tr|A0A0C4DGB6|A0A0C4DGB6_HUMAN [3]	69 kDa	1.123	12	6	3	10	0	1.123	10	0	9	17	6.692	4	0	9	9	0	0	0	0	0	2.692	2	0	1.123	24	6	1.123	10	0	6	4	0	10	12.839	6
Cluster of Peptidase A1 domain-containing protein OS=Homo sapiens OX=9606 PE=1 SV=1 (tr|A0A1B0GU03|A0A1B0GU03_HUMAN)		tr|A0A1B0GU03|A0A1B0GU03_HUMAN [9]	63 kDa	11	5.8531	4.7219	1.8197	7.8531	2.3794	2.6959	4.8531	0	9	10	15	4.9214	4.9214	5.9101	15	5.8428	0	5	4.8314	0	3.8201	6.6516	8	7	1.5162	7	4	5.7528	3.7219	14	4.7302	0	0	0	0
Cluster of Annexin A1 OS=Homo sapiens OX=9606 GN=ANXA1 PE=1 SV=2 (sp|P04083|ANXA1_HUMAN)	ANXA1	sp|P04083|ANXA1_HUMAN [2]	39 kDa	1.9096	3.8193	7	1.9096	6	1.8193	6	10	2.9096	3.9096	4	4	9	5	4	7	7	2	3.9096	1.9096	8	1.9096	5	6.7289	7	2.9096	7	7	11	8	9	8	0	0	0	0
Cluster of Peroxiredoxin-2 OS=Homo sapiens OX=9606 GN=PRDX2 PE=1 SV=5 (sp|P32119|PRDX2_HUMAN)	PRDX2	sp|P32119|PRDX2_HUMAN [2]	22 kDa	4.6655	4.7149	9.1864	3.9506	7.9621	2.2966	6.4298	5.6047	3.5932	5.6655	5.8898	6.4298	5.6047	1.654	7.4298	8.7872	6.7149	3.0723	4.4298	5.9621	4.0723	1.7149	2.654	6.4298	7.1864	4.7149	4.3081	7.4298	7.4298	5.0723	13.145	3.0115	0	0	0	0
Ribonuclease 7 OS=Homo sapiens OX=9606 GN=RNASE7 PE=1 SV=2	RNASE7	sp|Q9H1E1|RNAS7_HUMAN	17 kDa	13	7	8	0	3	0	0	4	0	5	8	9	6	11	10	10	9	0	15	2	2	3	10	6	4	2	4	2	7	5	11	3	0	0	0	0
Cysteine-rich C-terminal protein 1 OS=Homo sapiens OX=9606 GN=CRCT1 PE=1 SV=1	CRCT1	sp|Q9UGL9|CRCT1_HUMAN	10 kDa	0	5	7	4	5	0	5	5	2	5	8	6	6	7	6	8	6	0	9	5	5	5	6	7	5	5	7	5	5	6	10	7	0	0	0	0
Spectrin beta chain, non-erythrocytic 2 OS=Homo sapiens OX=9606 GN=SPTBN2 PE=1 SV=3	SPTBN2	sp|O15020|SPTN2_HUMAN	271 kDa	6	4	4	0	3	0	9	9	0	3	8	12	6	9	5	9	11	0	10	5	5	3	7	6	4	5	6	3	10	4	3.849	3	0	0	0	0
Cluster of Arginase-1 OS=Homo sapiens OX=9606 GN=ARG1 PE=1 SV=2 (sp|P05089|ARGI1_HUMAN)	ARG1	sp|P05089|ARGI1_HUMAN [2]	35 kDa	5	9	10	0	0	0	0	5	0	0	18	6	13	6	4	11	6	2	12	1.852	2.852	0	0	6	9	2.852	2.852	3	12	2	11	0	0	0	0	0
Keratin, type I cuticular Ha6 OS=Homo sapiens OX=9606 GN=KRT36 PE=1 SV=1	KRT36	sp|O76013|KRT36_HUMAN	52 kDa	2.1687	4.435	0.9353	8.1993	4.5263	2.1108	11.164	6.1391	9.608	8.0241	0.18522	0	0.44881	0	0	1.5108	0.10657	1.507	0.99536	3.1201	6.8801	6.004	11.06	7.1389	3.92	8.8208	6.5466	5.9968	8.834	7.2772	9.5482	5.6091	0	0	0.41215	0
Endoplasmic reticulum chaperone BiP OS=Homo sapiens OX=9606 GN=HSPA5 PE=1 SV=2	HSPA5	sp|P11021|BIP_HUMAN	72 kDa	8.9827	4	14.943	4.405	3.8446	0	4.4223	11	2.4223	7.405	5	2	3.9735	4	2	5	3	0	5	2.4223	1.4223	1.4223	5.9435	4.9607	3.4223	0	5.9435	6.9607	9.9435	5.405	9.4992	2.405	0	0	0	0
Calmodulin-like protein 5 OS=Homo sapiens OX=9606 GN=CALML5 PE=1 SV=2	CALML5	sp|Q9NZT1|CALL5_HUMAN	16 kDa	9	8	9	2	7	0	4	6	0	10	9	6	0	2	5	0	4	0	5	4	2	3	3	8	6	3	4	5	5	6	13	6	0	0	0	0
Serpin B5 OS=Homo sapiens OX=9606 GN=SERPINB5 PE=1 SV=2	SERPINB5	sp|P36952|SPB5_HUMAN	42 kDa	2	4	12	4	5	0	7	10	2	8	2	0	8	0	4	4	2	0	3	3	2	0	6	7	6	5	8	6	10	7	10	3	0	0	0	0
Protein S100-A3 OS=Homo sapiens OX=9606 GN=S100A3 PE=1 SV=1	S100A3	sp|P33764|S10A3_HUMAN	12 kDa	0	7	2	8	2	2	7	5	8	7	0	0	2	0	0	2	0	0	2	4	5	3	15	8	5	11	5	10	7	9	11	4	0	0	0	0
Keratin, type I cytoskeletal 24 OS=Homo sapiens OX=9606 GN=KRT24 PE=1 SV=1	KRT24	sp|Q2M2I5|K1C24_HUMAN	55 kDa	5.9191	7.643	7.6386	2.8978	3.9542	2.3089	3.7812	2.5052	0	4.9759	8.203	5.482	3.6804	6.0747	8.1022	5.3723	7.5675	3.3382	8.0292	3.9775	3.5965	4.7243	3.5382	3.6337	4.1377	4.8376	3.9244	3.9271	3.3393	3.5345	4.3946	4.2867	0	0	0.53848	0
Serpin A12 OS=Homo sapiens OX=9606 GN=SERPINA12 PE=1 SV=1	SERPINA12	sp|Q8IW75|SPA12_HUMAN	47 kDa	12	7	3	0	4	0	2	3	2	3	11.966	7	6	7	8	2.9661	11.966	0	7	3	2	2	10	5	3	2	9	5	4	0	5	0	0	0	0	0
NTPase KAP family P-loop domain-containing protein 1 OS=Homo sapiens OX=9606 GN=NKPD1 PE=2 SV=1	NKPD1	sp|Q17RQ9|NKPD1_HUMAN	68 kDa	8	2	2	0	3	0	4	4	0	3	5	6	7	12	5	8	6	3	12	7	0	4	8	6	8	3	3	8	3	0	6	0	0	0	0	0
Keratin-associated protein 3-1 OS=Homo sapiens OX=9606 GN=KRTAP3-1 PE=1 SV=1	KRTAP3-1	sp|Q9BYR8|KRA31_HUMAN	11 kDa	4	4	0	9	6	0	8	5	8	8	0	0	0	0	0	3	0	0	0	5	7	5	8	9	4	8	5	7	8	6	8	6	0	0	0	0
Cluster of Filamin-B OS=Homo sapiens OX=9606 GN=FLNB PE=1 SV=1 (tr|E7EN95|E7EN95_HUMAN)	FLNB	tr|E7EN95|E7EN95_HUMAN [2]	256 kDa	2	2	26.142	3	3	3	10	24.347	2	7.4564	0	0	8.3859	0	2	2	0	0	0	0	2	0	2	3	5	0	3	5	5	0	19.213	4	0	0	0	0
Calmodulin-like protein 3 OS=Homo sapiens OX=9606 GN=CALML3 PE=1 SV=2	CALML3	sp|P27482|CALL3_HUMAN	17 kDa	3.7716	6.7716	7.7716	5.7716	6.7716	3	5.7716	6.7716	5	7.7716	2	0	0	0	1.7716	0	0	3	2	4	3.7716	3.7716	6.7716	3.7716	5.7716	2.7716	4.7716	7.7716	5.7716	4.7716	11.772	6.7716	0	0	0	0
Cluster of Clathrin heavy chain OS=Homo sapiens OX=9606 GN=CLTC PE=1 SV=1 (tr|A0A087WVQ6|A0A087WVQ6_HUMAN)	CLTC	tr|A0A087WVQ6|A0A087WVQ6_HUMAN [5]	192 kDa	0	0	28.826	0	3	0	6.9452	25.856	0	10.964	0	0	2	0	0	0	0	0	0	0	0	0	0	0	3	0	6.9081	7.9753	16.928	2	20.886	0	0	0	0	0
Cluster of Gelsolin OS=Homo sapiens OX=9606 GN=GSN PE=1 SV=1 (tr|A0A0A0MS51|A0A0A0MS51_HUMAN)	GSN	tr|A0A0A0MS51|A0A0A0MS51_HUMAN [5]	83 kDa	7	6	9.8451	5.7935	3.8451	0	6.8451	7.8451	1.7935	2.8451	6	8	3	1.8451	1.8451	3.8451	3.8451	0	1.8451	1.7935	2	0	6.8451	4.8451	3.8451	4.8451	3.8451	5.8451	5	5.8451	12.845	1.7935	0	0	0	0
Cluster of Heat shock 70 kDa protein 1A OS=Homo sapiens OX=9606 GN=HSPA1A PE=1 SV=1 (sp|P0DMV8|HS71A_HUMAN)	HSPA1A	sp|P0DMV8|HS71A_HUMAN [6]	70 kDa	0	5.3315	15.618	2.1026	7.4086	0	7.3575	11.852	1.8883	9.3175	0	0	1.361	0	1.8171	3.581	0	0.84722	1.7296	0.67587	0.94502	1.9261	3.1736	2.3429	4.8024	3.2893	5.7179	4.8074	9.91	5.4224	11.535	3.5034	0	0	0	0
Cluster of Late cornified envelope protein 3D OS=Homo sapiens OX=9606 GN=LCE3D PE=1 SV=1 (sp|Q9BYE3|LCE3D_HUMAN)	LCE3D	sp|Q9BYE3|LCE3D_HUMAN [2]	9 kDa	5.2342	2.8514	0	11	6	2.8514	6	2.7658	2.2342	9	12	0	0	2.2342	0	12	0	0	0	0	9	0	0	7	9	0	8	0	12	0	14	5	0	0	0	0
Desmoglein-4 OS=Homo sapiens OX=9606 GN=DSG4 PE=1 SV=1	DSG4	sp|Q86SJ6|DSG4_HUMAN	114 kDa	0	5	0	12	4	0	8	2	13	8	0	0	0	0	0	0	0	0	0	0	6	4	13	7	5	9	4	8	8	7	6	6	0	0	0	0
Adenosylhomocysteinase OS=Homo sapiens OX=9606 GN=AHCY PE=1 SV=4	AHCY	sp|P23526|SAHH_HUMAN	48 kDa	7	8	9.8082	2	4	0	6	7	0	7	8	0	0	0	4	9	4	0	11	4	0	5	0	3	4	0	0	5	5	6	10	6	0	0	0	0
Cluster of Proteasome subunit alpha type-7 OS=Homo sapiens OX=9606 GN=PSMA7 PE=1 SV=1 (sp|O14818|PSA7_HUMAN)	PSMA7	sp|O14818|PSA7_HUMAN [4]	28 kDa	13	4.3481	6	4	2.8386	0	0	7	0	4.5954	5.5954	3.4019	5.7404	6	7	6.5954	3.4019	2	5	3	0	3	4.3481	2.4558	2.4558	0	4.8283	6	4.5954	4.582	5.8065	3.8603	0	0	0	0
14-3-3 protein sigma OS=Homo sapiens OX=9606 GN=SFN PE=1 SV=1	SFN	sp|P31947|1433S_HUMAN	28 kDa	0	4.4474	8.0264	5.4474	6.0264	3.4474	6.4474	11.339	3	8.1345	0	0	3	0	0	2.7909	0	0	3.7909	3	2	2.7867	5.3436	6.7909	4.1345	5.0264	3.3436	4.1345	14.134	5	7.4738	4.1345	0	0	0	0
Cluster of Heat shock cognate 71 kDa protein (Fragment) OS=Homo sapiens OX=9606 GN=HSPA8 PE=1 SV=1 (tr|E9PN89|E9PN89_HUMAN)	HSPA8	tr|E9PN89|E9PN89_HUMAN [6]	35 kDa	2.3748	3.8263	10.009	1.1079	3.5606	0	6.1767	10.426	1.3338	7.2001	0	0	2.8844	0	1.4476	4.3641	0	0	2.1875	2.5808	4.2657	1.505	5.0646	3.5002	5.1161	2.2657	4.3249	6.0282	12.333	3.4545	12.011	5.428	0	0	0	0
Cluster of Sphingomyelin phosphodiesterase 3 OS=Homo sapiens OX=9606 GN=SMPD3 PE=1 SV=1 (sp|Q9NY59|NSMA2_HUMAN)	SMPD3	sp|Q9NY59|NSMA2_HUMAN [2]	71 kDa	5	4	4	3	2	0	9	5	2	4	2	8	4	4	4	4	5	0	5	4	2	2	7	5	5	5	3	6	5	3	6	5	0	0	0	0
Sialidase-2 OS=Homo sapiens OX=9606 GN=NEU2 PE=1 SV=2	NEU2	sp|Q9Y3R4|NEUR2_HUMAN	42 kDa	11	4	10	3	4	0	3	4	2	3	7	0	2	0	5	9	3	0	2	0	3	3	5	6	10	2	3	5	4	2	9	6	0	0	0	0
Keratin, type II cytoskeletal 73 OS=Homo sapiens OX=9606 GN=KRT73 PE=1 SV=1	KRT73	sp|Q86Y46|K2C73_HUMAN	59 kDa	7.9396	2.7579	5.471	2.7888	6.0807	3.9217	1.977	2.979	2.6782	7.0484	2.5673	3.5028	3.3358	3.376	1.9814	4.5505	2.6264	5.662	3.2092	2.7975	2.7619	2.4159	3.4943	2.0434	2.7687	4.1799	2.0801	4.3049	2.7539	6.3436	5.7367	3.9412	0.37563	0	0.050594	0.37563
Cluster of Acylamino-acid-releasing enzyme (Fragment) OS=Homo sapiens OX=9606 GN=APEH PE=1 SV=1 (tr|H7C1U0|H7C1U0_HUMAN)	APEH	tr|H7C1U0|H7C1U0_HUMAN [4]	35 kDa	6.7728	2.6865	6	0	3	0	2.3412	1.3412	0	2.6547	5	8	7	8	9	7	8	0	13	6	0	4	1.4028	6.7728	2	0	0	5	1.5212	3	3.7728	1.4275	0	0	0	0
Cluster of Guanine deaminase OS=Homo sapiens OX=9606 GN=GDA PE=1 SV=1 (sp|Q9Y2T3|GUAD_HUMAN)	GDA	sp|Q9Y2T3|GUAD_HUMAN [4]	51 kDa	4.8481	8	10	0	4	0	4	6	0	5.6666	13	7	3	0	8	5.6666	4.6666	3	6.7431	5	0	2	0	0	2.2529	0	0	5.7733	1.6962	3.6666	8	2	0	0	0	0
Cornifelin OS=Homo sapiens OX=9606 GN=CNFN PE=1 SV=2	CNFN	sp|Q9BYD5|CNFN_HUMAN	12 kDa	0	3	3	0	0	0	5	6	0	3	3	0	3	2	0	3	0	0	5	0	9	0	12	8	12	0	16	0	7	12	11	0	0	0	0	0
Cluster of Alpha-actinin-1 OS=Homo sapiens OX=9606 GN=ACTN1 PE=1 SV=1 (tr|H9KV75|H9KV75_HUMAN)	ACTN1	tr|H9KV75|H9KV75_HUMAN [13]	95 kDa	2.1072	2.7241	11.295	1.3328	4.2213	0.87164	5.4328	15.605	0.86555	8.4278	0	0	1.4293	0	0.76905	4.9856	1.3328	0	2.593	0.83732	0.85212	0.85212	0.61291	5.045	5.5136	0.51084	3.0507	8.6635	10.767	5.4964	12.985	3.5318	0	0	0	0
Cluster of Keratin-associated protein 2-3 OS=Homo sapiens OX=9606 GN=KRTAP2-3 PE=1 SV=2 (sp|P0C7H8|KRA23_HUMAN)	KRTAP2-3	sp|P0C7H8|KRA23_HUMAN [6]	13 kDa	0	2	0	5	3	3	4	5	4	3	0	0	0	0	0	0	0	0	0	0	6	9	14	9	4	9	9	5	5	7	8	6	0	0	0	0
Keratin, type I cytoskeletal 28 OS=Homo sapiens OX=9606 GN=KRT28 PE=1 SV=2	KRT28	sp|Q7Z3Y7|K1C28_HUMAN	51 kDa	6.2383	3.5435	3.0036	4.4891	5.9678	6.1145	4.7053	2.9192	2.1928	6.4749	3.4417	3.4908	5.0287	5.4314	2.8395	3.8021	4.0644	3.5091	4.2081	2.6261	2.3326	1.8088	3.0065	2.2235	1.9882	2.9126	2.1898	2.7322	3.6337	2.6778	1.9882	3.8464	0	0.19029	0.22095	0.16527
Cluster of Proteasome subunit alpha type OS=Homo sapiens OX=9606 GN=PSMA6 PE=1 SV=1 (tr|G3V295|G3V295_HUMAN)	PSMA6	tr|G3V295|G3V295_HUMAN [4]	23 kDa	5.7774	3.6109	4.5923	1.8747	3.8747	0	0	2.8747	0	3.6109	7.6131	4.3912	6.5937	4.7774	8.5548	6.5668	3.4538	1.9136	9.5742	3.8747	0	2.7176	3.655	3.655	2.655	1.8747	1.8747	3.4353	4.3912	2.655	6.3285	0	0	0	0	0
Late cornified envelope protein 2A OS=Homo sapiens OX=9606 GN=LCE2A PE=1 SV=1	LCE2A	sp|Q5TA79|LCE2A_HUMAN	11 kDa	7	0	0	4	2	4	3.2888	3	0	0	5.6715	1.6715	3.6049	4.6049	0	0	4.2888	3	0	2	1.9875	3.3827	6.8022	6.1973	4.5924	6.1849	11.079	5.8147	3.091	1.2098	13.079	5.148	0	0	0	0
Cluster of Multifunctional protein ADE2 (Fragment) OS=Homo sapiens OX=9606 GN=PAICS PE=1 SV=1 (tr|E9PBS1|E9PBS1_HUMAN)	PAICS	tr|E9PBS1|E9PBS1_HUMAN [2]	46 kDa	4	3	6	0	5	0	4	3	0	4	6	6	0	5	4	7	7	0	10	2	3	2	2	4	3	4	4	4	3	3	6	2	0	0	0	0
Cluster of Keratin, type I cytoskeletal 40 OS=Homo sapiens OX=9606 GN=KRT40 PE=1 SV=2 (sp|Q6A162|K1C40_HUMAN)	KRT40	sp|Q6A162|K1C40_HUMAN	48 kDa	2.1891	7.1303	0	7.2867	5.1461	0.15492	7.2843	4.1895	9.1756	6.2238	0	0	0.12863	0	0	0	0	0	0	3.0804	4.2039	2.2326	8.4013	4.3154	4.0975	5.2357	4.221	5.2672	9.4087	5.1752	6.3907	5.1895	0	0	0	0
NADP-dependent malic enzyme OS=Homo sapiens OX=9606 GN=ME1 PE=1 SV=1	ME1	sp|P48163|MAOX_HUMAN	64 kDa	9	5	3	0	3	0	3	3	0	4	5	5	4	2	9	0	5	0	10	6	0	2	2	4	2	0	2	6	6	3	13	0	0	0	0	0
Cystatin-A OS=Homo sapiens OX=9606 GN=CSTA PE=1 SV=1	CSTA	sp|P01040|CYTA_HUMAN	11 kDa	10	2	5	0	3	2	0	3	2	5	7	8	0	2	12	5	4	0	4	4	2	2	2	3	3	2	3	4	4	2	5	5	0	0	0	0
Ras-related protein Rab-10 OS=Homo sapiens OX=9606 GN=RAB10 PE=1 SV=1	RAB10	sp|P61026|RAB10_HUMAN	23 kDa	3.4264	3.4264	3.4264	1.4268	4.2714	1.2714	5.4264	4.2714	1.4268	2.4268	6.4264	4.5818	5.2714	3.4268	3	3.2714	5.2714	2	4.5818	2.2714	1.9996	1.155	4.4264	4.4264	2.9996	6.2714	3.4264	3.4264	5.4264	2.9996	4.4264	3.2714	0	0	0	0
Cluster of Plasminogen activator inhibitor 2 OS=Homo sapiens OX=9606 GN=SERPINB2 PE=1 SV=2 (sp|P05120|PAI2_HUMAN)	SERPINB2	sp|P05120|PAI2_HUMAN [3]	47 kDa	4.7185	6.6482	6.8575	1.9163	4.7907	0	4.8575	9.5075	2.7889	7.5778	2.9145	2.8593	3.7889	0	2.7889	2.7889	2.8593	3	0	2	2.9145	0	1.9296	2.9145	2.7889	1.8593	4.7185	3.7185	6.9163	2.7889	8.6482	1.9296	0	0	0	0
Late cornified envelope protein 2C OS=Homo sapiens OX=9606 GN=LCE2C PE=1 SV=1	LCE2C	sp|Q5TA81|LCE2C_HUMAN	11 kDa	6.8505	0	0	0	0	2.816	0	0	0	0	8.7491	0	4.9387	7.5039	0	0	0	0	0	0	4.4693	2.9387	9.4693	8.9387	7.9387	9.9387	11.184	4.9387	0	3.9387	13.245	7.632	0	0	0	0
Cluster of Plakophilin-3 OS=Homo sapiens OX=9606 GN=PKP3 PE=1 SV=1 (sp|Q9Y446|PKP3_HUMAN)	PKP3	sp|Q9Y446|PKP3_HUMAN [4]	87 kDa	2.9881	3.9399	14.912	1.9881	4.958	0	5.9679	11.912	3.9881	4.912	0	3	0	0	1.9979	1.5487	2	0	0	0	0	0	0	0	2.9979	2.9979	8.8614	2.97	11.759	3.9979	8.9303	5.9225	0	0	0	0
Cluster of Protein-glutamine gamma-glutamyltransferase 5 OS=Homo sapiens OX=9606 GN=TGM5 PE=1 SV=4 (sp|O43548|TGM5_HUMAN)	TGM5	sp|O43548|TGM5_HUMAN [3]	81 kDa	14	10	6	2	5	0	4	5	0	5	3.125	5	0	6	4	4	2.8576	0	6	3	1.7083	0	0	3	4	0	3.8576	0	4	0	5	0	0	0	0	0
Phosphoglycerate kinase 1 OS=Homo sapiens OX=9606 GN=PGK1 PE=1 SV=3	PGK1	sp|P00558|PGK1_HUMAN	45 kDa	0	2	10.258	1.5056	2.7528	0	6.2583	14.011	1.7528	8.7639	0	0	3.5056	0	0	3.5056	1.7528	0	2.5056	4.2583	0	0	0	3.5056	3.5056	0	2.7528	4.7528	7.0111	6.5056	12.011	2.5056	0	0	0	0
PI-PLC X domain-containing protein 1 OS=Homo sapiens OX=9606 GN=PLCXD1 PE=2 SV=1	PLCXD1	sp|Q9NUJ7|PLCX1_HUMAN	37 kDa	5	4	0	2	3	0	7	4	2	0	4	9	7	8	2	8	7	3	8	5	0	0	5	2	0	0	2	0	9	2	2	0	0	0	0	0
Dermcidin OS=Homo sapiens OX=9606 GN=DCD PE=1 SV=2	DCD	sp|P81605|DCD_HUMAN	11 kDa	5	2	2	3	5	2	3	3	2	4	4	2	0	3	5	6	3	0	3	3	5	0	2	3	5	3	3	2	2	2	2	4	0	8	4	0
Isocitrate dehydrogenase [NADP] cytoplasmic OS=Homo sapiens OX=9606 GN=IDH1 PE=1 SV=2	IDH1	sp|O75874|IDHC_HUMAN	47 kDa	9	6	4	0	2	0	2	3	0	4	5	5	7	6	9.9674	4	5	3	8.9674	5.9674	0	5	0	2	3	0	0	4	0	0	5	0	0	0	0	0
Cluster of Nucleophosmin OS=Homo sapiens OX=9606 GN=NPM1 PE=1 SV=2 (sp|P06748|NPM_HUMAN)	NPM1	sp|P06748|NPM_HUMAN [2]	33 kDa	10.916	1.9245	7.8717	1.9035	6.9791	0	1.9035	6.8926	0	4.8616	2.9581	2.8489	3.9035	2.9035	4.8616	7.9163	6.9372	0	3.828	0	0	0	0	1.9791	2.9035	0	0	0	7.6373	0	6.9581	0	0	0	0	0
Cluster of Carboxypeptidase A4 OS=Homo sapiens OX=9606 GN=CPA4 PE=1 SV=2 (sp|Q9UI42|CBPA4_HUMAN)	CPA4	sp|Q9UI42|CBPA4_HUMAN [2]	47 kDa	7	6	4	3	5	0	2	3	2	4	9	6	5	2	4	6	4	0	3	3	2	3	3	4	4	0	3	0	4	0	3	0	0	0	0	0
Cystatin-M OS=Homo sapiens OX=9606 GN=CST6 PE=1 SV=1	CST6	sp|Q15828|CYTM_HUMAN	17 kDa	5	3	2	3	4	0	3	5	4	2	5	3	4	0	3	4	3	2	4	4	3	3	6	4	3	3	4	4	2	4	4	2	0	0	0	0
Leucine-rich repeat-containing protein 15 OS=Homo sapiens OX=9606 GN=LRRC15 PE=2 SV=2	LRRC15	sp|Q8TF66|LRC15_HUMAN	64 kDa	0	4	0	6	2	2	8	3	7	6	0	0	0	0	0	0	0	0	0	0	3	2	16	8	2	10	3	4	5	5	7	3	0	0	0	0
Cluster of Keratin-associated protein 3-2 OS=Homo sapiens OX=9606 GN=KRTAP3-2 PE=1 SV=1 (sp|Q9BYR7|KRA32_HUMAN)	KRTAP3-2	sp|Q9BYR7|KRA32_HUMAN [2]	10 kDa	0	4	1.4922	9	4	3	5	4	6	3.4765	0	0	0	0	0	1.5078	0	0	0	4	0	4	10	4	0	9	2.4922	3	4	5	7	5	0	0	0	0
Cytidine deaminase OS=Homo sapiens OX=9606 GN=CDA PE=1 SV=2	CDA	sp|P32320|CDD_HUMAN	16 kDa	5	5	9	0	6	0	0	6	0	6	5	7	6	0	6	5	6	0	7	2	0	0	3	0	0	2	3	6	4	0	3	3	0	0	0	0
Late cornified envelope protein 2D OS=Homo sapiens OX=9606 GN=LCE2D PE=1 SV=1	LCE2D	sp|Q5TA82|LCE2D_HUMAN	11 kDa	4.4348	0	0	2	0	3	1.1887	0	2	2	5.8734	2.4386	4.3951	4.8299	2	0	3.6235	0	2.7902	3	3.6451	2.25	7.8304	8.4353	6.0402	6.0804	11.664	0	4.0191	0	7.6642	3.7499	0	0	0	0
Late cornified envelope protein 2B OS=Homo sapiens OX=9606 GN=LCE2B PE=1 SV=1	LCE2B	sp|O14633|LCE2B_HUMAN	11 kDa	4.7147	0	0	0	0	3.184	0	2.5307	0	0	6.706	0	5.0613	5.0613	0	0	0	0	0	0	6.898	2.4287	14.898	7.4287	9.4287	7.7961	13.073	4.0613	0	3.0613	0	8.4702	0	0	0	0
Cluster of ADP-sugar pyrophosphatase OS=Homo sapiens OX=9606 GN=NUDT5 PE=1 SV=1 (tr|A6NFX8|A6NFX8_HUMAN)	NUDT5	tr|A6NFX8|A6NFX8_HUMAN [2]	26 kDa	9	3	3	0	3	0	4	3	3	2.8785	4	4	4	6	5.3505	5	4	2	4	3	2	2	4	2	0	0	3	3	3	3	0	2	0	0	0	0
Cluster of Progranulin OS=Homo sapiens OX=9606 GN=GRN PE=1 SV=2 (sp|P28799|GRN_HUMAN)	GRN	sp|P28799|GRN_HUMAN [5]	64 kDa	5.6532	3.5995	6.7499	1.6967	2.9192	0	2.7688	3	0	6.7499	1.7315	2.6614	0	0	0	2.7688	4.5995	0	2.7688	0	2.7151	2.5995	5.8307	6.7688	6.6532	0	6.4998	4.7499	1.7878	2.7151	6.9192	3.8844	0	0	0	0
Cluster of Synaptic vesicle membrane protein VAT-1 homolog OS=Homo sapiens OX=9606 GN=VAT1 PE=1 SV=2 (sp|Q99536|VAT1_HUMAN)	VAT1	sp|Q99536|VAT1_HUMAN [2]	42 kDa	3.724	3.6998	2.9387	0	1.724	0	9.8237	4.6757	0	3.4851	4.9146	5.4609	5.4238	3.9146	1.724	7.8479	5.8904	1.8775	7.8237	0	1.724	0	0	1.724	5.4054	2.6814	2.5093	1.724	3.9146	1.724	1.724	0	0	0	0	0
Cluster of Epidermal growth factor receptor kinase substrate 8-like protein 1 OS=Homo sapiens OX=9606 GN=EPS8L1 PE=1 SV=3 (sp|Q8TE68|ES8L1_HUMAN)	EPS8L1	sp|Q8TE68|ES8L1_HUMAN [5]	80 kDa	0	7	5	0	0	0	12	9	0	6	0	3.7131	1.3935	2.7851	0	7	0	0	2.7131	2	0	0	2	3.7851	2	2	6	4.7851	11	5.7851	3	0	0	0	0	0
Cluster of Purine nucleoside phosphorylase OS=Homo sapiens OX=9606 GN=PNP PE=1 SV=2 (sp|P00491|PNPH_HUMAN)	PNP	sp|P00491|PNPH_HUMAN [2]	32 kDa	11	8	10	0	0	0	1.8277	5	0	0	5	1.8277	5	2.8277	12	5	2.8277	0	3	3.8277	0	0	0	7	1.8277	0	0	1.8277	0	0	9	0	0	0	0	0
Annexin A7 OS=Homo sapiens OX=9606 GN=ANXA7 PE=1 SV=3	ANXA7	sp|P20073|ANXA7_HUMAN	53 kDa	5	3	2	0	4.8193	0	5	4	0	4	2	3	3	5	4	3	4	2	6	3	0	0	0	3.8193	5	2.8193	2.8193	3.8193	7	0	5.8193	1.8193	0	0	0	0
Cluster of Heat shock protein HSP 90-alpha OS=Homo sapiens OX=9606 GN=HSP90AA1 PE=1 SV=5 (sp|P07900|HS90A_HUMAN)	HSP90AA1	sp|P07900|HS90A_HUMAN [3]	85 kDa	1.7362	1.0972	9.2721	0.69346	2.2456	0	0.69919	14.578	1.6935	4.3961	0	0	3.1973	0	0	4.0541	0	0.99228	0.87707	0	1.398	0	0	1.0972	1.6935	0.80181	4.8899	4.4104	5.0234	3.0972	9.6593	2.5942	0	0	0	0
Heat shock protein HSP 90-beta OS=Homo sapiens OX=9606 GN=HSP90AB1 PE=1 SV=4	HSP90AB1	sp|P08238|HS90B_HUMAN	83 kDa	0.68416	1.0197	5.9122	0.64446	3.8164	0	3.2298	5.9837	1.2245	4.8774	0	0	5.622	0	0	4.3592	0	0.92217	1.8151	0.94993	0.94993	0.94993	0	2.5997	1.2245	1.3252	4.9715	3.8774	8.4604	2.5997	6.2892	3.1323	0	0	0	0
Cluster of 14-3-3 protein zeta/delta (Fragment) OS=Homo sapiens OX=9606 GN=YWHAZ PE=1 SV=1 (tr|E7EX29|E7EX29_HUMAN)	YWHAZ	tr|E7EX29|E7EX29_HUMAN [2]	28 kDa	0	2	8.3922	3.4445	3.8367	0	4.4445	6.71	1.6501	5.6924	0	0.38426	1.4445	0	0	0.59295	0	3.0463	0.59295	0	0	1.0953	1.1485	3.5929	5.7414	2.3922	4.1485	5.2969	8.1859	6	7.8367	5.2969	0	0	0	0
Cluster of Rab GDP dissociation inhibitor beta OS=Homo sapiens OX=9606 GN=GDI2 PE=1 SV=2 (sp|P50395|GDIB_HUMAN)	GDI2	sp|P50395|GDIB_HUMAN [3]	51 kDa	10.914	4.792	9.9478	0	1.9287	0	4.5071	5.6439	0	3.6702	0	0	2.668	0	3.9891	3.8676	0	0	3.9287	3.6702	0	0	0	2.8676	1.9389	0	2.8676	1.9389	3.5661	3.9171	14.86	0	0	0	0	0
Cluster of Tropomyosin 1 (Alpha), isoform CRA_f OS=Homo sapiens OX=9606 GN=TPM1 PE=1 SV=1 (tr|Q6ZN40|Q6ZN40_HUMAN)	TPM1	tr|Q6ZN40|Q6ZN40_HUMAN [21]	37 kDa	2	0	9.9916	2.069	1.9382	4.2463	2.1881	8.6919	1.1396	5.8846	3.0472	0	0	0	0.556	4.1374	0.9885	0	1.1784	0	2.1221	0	0.556	3.1221	4.3217	1.7148	8.3752	4.0898	4.3194	4.2879	8.9126	4.0898	0	0	0	0
Cluster of Acid ceramidase (Fragment) OS=Homo sapiens OX=9606 GN=ASAH1 PE=1 SV=1 (tr|A0A1B0GV06|A0A1B0GV06_HUMAN)	ASAH1	tr|A0A1B0GV06|A0A1B0GV06_HUMAN [11]	23 kDa	7.0226	0.97894	3.0852	0	3.1948	0	0	0	0	2.7287	7.9533	6.6247	1.9666	5.0226	4.0572	5.786	4.4818	0.7632	4.6594	0	2.4515	5.9657	6.0919	0	2.6027	0	1.4562	2.3694	3.491	0.7632	4.0641	2.8716	0	0	0	0
Cluster of L-lactate dehydrogenase A chain OS=Homo sapiens OX=9606 GN=LDHA PE=1 SV=2 (sp|P00338|LDHA_HUMAN)	LDHA	sp|P00338|LDHA_HUMAN [4]	37 kDa	0	1.9248	9.8495	0	2.9248	0	0	5	0	6.8938	2	0	4.9248	0	2	5.9248	0	0	2.9248	0	0	0	0	4.8495	2	0	3	2.9248	9.853	5.8495	4.8495	2	0	0	0	0
Cluster of Eukaryotic translation initiation factor 6 OS=Homo sapiens OX=9606 GN=EIF6 PE=1 SV=1 (sp|P56537|IF6_HUMAN)	EIF6	sp|P56537|IF6_HUMAN	27 kDa	0	3.8987	6.8987	3	5	0	3	3	2	3	7.9493	5	0	0	3	10.949	2.9493	0	3	2	0	2	0	0	2.9493	3	2	2	2.9493	0	4	0	0	0	0	0
Cluster of Thymidine phosphorylase (Fragment) OS=Homo sapiens OX=9606 GN=TYMP PE=1 SV=1 (tr|A0A494BZZ4|A0A494BZZ4_HUMAN)	TYMP	tr|A0A494BZZ4|A0A494BZZ4_HUMAN [5]	33 kDa	8.4952	1.8925	10.742	0	3.0735	0	0	7.2237	0	6.589	0	0	3.8072	0	1.8925	1.8925	0	0	0	0	0	0	0	1.8925	6.2777	0	3.2063	5.0305	8.4307	4.0198	11.328	1.8925	0	0	0	0
Cluster of Glutathione S-transferase P OS=Homo sapiens OX=9606 GN=GSTP1 PE=1 SV=2 (sp|P09211|GSTP1_HUMAN)	GSTP1	sp|P09211|GSTP1_HUMAN [2]	23 kDa	2.9225	2.9102	13.702	1.9225	1.9225	0	1.9225	10.767	1.9877	4.9753	0	1.9348	3.8697	0	0	3.9225	0	0	0	0	0	0	0	1.9225	3.9225	0	2.9225	0	3.8697	2.9225	10.767	0	0	0	0	0
Cluster of Serpin B7 OS=Homo sapiens OX=9606 GN=SERPINB7 PE=1 SV=1 (sp|O75635|SPB7_HUMAN)	SERPINB7	sp|O75635|SPB7_HUMAN [2]	43 kDa	1.9689	4.9689	0	0	1.9377	0	0	0	0	0	7.9377	4.8754	2.9689	6.8754	9.8754	6.9066	5.9377	1.9377	7.9066	1.9377	0	0	7	2	2	2	2	0	0	0	5	0	0	0	0	0
Protein S100-A10 OS=Homo sapiens OX=9606 GN=S100A10 PE=1 SV=2	S100A10	sp|P60903|S10AA_HUMAN	11 kDa	3	4	4	3	3	0	0	4	3	4	0	3	3	2	3	3	5	0	3	0	3	2	3	4	0	5	3	3	2	2	4	2	0	0	0	0
Cluster of Dermokine OS=Homo sapiens OX=9606 GN=DMKN PE=1 SV=3 (sp|Q6E0U4|DMKN_HUMAN)	DMKN	sp|Q6E0U4|DMKN_HUMAN	47 kDa	10.705	4	0	4	6.7049	0	6	2.7049	0	4.7049	2	5	0	5	2	0	0	0	0	0	0	0	4.7049	3.7049	2.7049	5.7049	0	2.7049	3	2.7049	3.7049	0	0	0	0	0
60 kDa SS-A/Ro ribonucleoprotein OS=Homo sapiens OX=9606 GN=RO60 PE=1 SV=2	RO60	sp|P10155|RO60_HUMAN	61 kDa	4	3	0	0	2	0	3	0	0	3	7	4	5	5	6	11	3	0	9	3	0	2	3	2	0	0	0	0	3	0	2	0	0	0	0	0
Cluster of Histone H2B type 1-A OS=Homo sapiens OX=9606 GN=H2BC1 PE=1 SV=3 (sp|Q96A08|H2B1A_HUMAN)	H2BC1	sp|Q96A08|H2B1A_HUMAN [7]	14 kDa	2.8625	0	2.0056	4.6456	1.9019	0	5.2571	1.9019	2.2428	0	0	0	0	0	0	3.0585	0	1.3054	1.2037	1.7909	3.3926	4.6456	7.6456	2.608	3.3926	4.6456	1.608	4.2161	7.3926	3.6456	4.6456	3.4824	0	0	0	0
Cluster of Transaldolase OS=Homo sapiens OX=9606 GN=TALDO1 PE=1 SV=2 (sp|P37837|TALDO_HUMAN)	TALDO1	sp|P37837|TALDO_HUMAN [2]	38 kDa	7	3	3	2	3	0	2	2	0	3	2	3	3	2.7585	5	3	2	3	2	2	2	3	3	1.8793	1.7585	2	1.8793	2	1.8793	0	5	3	0	0	0	0
Cluster of Serpin B13 OS=Homo sapiens OX=9606 GN=SERPINB13 PE=1 SV=1 (tr|A0A0A0MQW3|A0A0A0MQW3_HUMAN)	SERPINB13	tr|A0A0A0MQW3|A0A0A0MQW3_HUMAN [3]	45 kDa	6.7355	1.9241	3.9832	3.8313	6.7554	0	2.8449	3.9041	0	6.6731	3.9241	2.8449	0	1.9209	2.9241	6.9209	2.7658	0	0	2.8449	0	0	3.8114	1.9241	1.9073	0	3.8874	0	0	0	4.8	0	0	0	0	0
Cluster of Keratin, type II cytoskeletal 8 OS=Homo sapiens OX=9606 GN=KRT8 PE=1 SV=7 (sp|P05787|K2C8_HUMAN)	KRT8	sp|P05787|K2C8_HUMAN [3]	54 kDa	1.6753	1.3586	7.5209	1.2063	2.0913	1.7805	1.0607	3.2155	0.82641	2.147	1.403	1.2589	2.1704	3.1567	1.3067	1.3576	1.5035	0.50646	1.9321	0.96213	2.89	3.8147	1.98	2.2884	3.1595	2.7294	2.4615	3.0995	2.6429	2.1085	3.2445	3.6223	0	0.076374	0.31742	0
Cluster of Galectin-3 OS=Homo sapiens OX=9606 GN=LGALS3 PE=1 SV=5 (sp|P17931|LEG3_HUMAN)	LGALS3	sp|P17931|LEG3_HUMAN [2]	26 kDa	0	2.4647	6	4	2.4647	0	1.7323	5	2	2.7323	0	0	0	0	0	0	0	0	0	0	1.7323	1.7323	8	5	2.4647	6	4	3	2.7323	4	8	3	0	0	0	0
Cathepsin L2 OS=Homo sapiens OX=9606 GN=CTSV PE=1 SV=2	CTSV	sp|O60911|CATL2_HUMAN	37 kDa	9.5733	1.5733	0	0	2	0	0	0	0	2	4.5733	6.5733	2.5733	8.5733	3.5733	3	3.5733	0	3.5733	2	0	2	10.573	0	3	2	2	0	2.5733	0	2	0	0	0	0	0
Cluster of Poly(rC)-binding protein 1 OS=Homo sapiens OX=9606 GN=PCBP1 PE=1 SV=2 (sp|Q15365|PCBP1_HUMAN)	PCBP1	sp|Q15365|PCBP1_HUMAN [6]	37 kDa	0	0	5.8839	0	1.6063	0	5.8567	4.8567	0	4.8567	0	0	0	0	0	3.0587	0	0	1.6063	0	1.6063	0	0	2.8567	3.8567	1.6063	3.6175	5.7141	4.629	2.6063	8.2346	3.6447	0	0	0	0
Heat shock-related 70 kDa protein 2 OS=Homo sapiens OX=9606 GN=HSPA2 PE=1 SV=1	HSPA2	sp|P54652|HSP72_HUMAN	70 kDa	4.754	2.5585	7.0838	3.5261	4.7313	0	3.3384	4.3708	1.9683	4.7638	0	0	0	0	2.7312	0	0	0	0	1.9683	0.96834	1.6996	4.8284	1.8284	0.96834	0.96834	3.8284	3.083	2.9094	2.03	4.7695	3.168	0	0	0	0
Immunoglobulin kappa constant OS=Homo sapiens OX=9606 GN=IGKC PE=1 SV=2	IGKC	sp|P01834|IGKC_HUMAN	12 kDa	2	3	2	0	2	0	2	5	0	0	3	3	3	0	4	3	2	0	0	0	2	4	2	2	5	2	2	4	4	0	10	2	0	0	0	0
Cluster of Heterogeneous nuclear ribonucleoproteins A2/B1 OS=Homo sapiens OX=9606 GN=HNRNPA2B1 PE=1 SV=2 (sp|P22626|ROA2_HUMAN)	HNRNPA2B1	sp|P22626|ROA2_HUMAN [2]	37 kDa	0	3.9149	4.8866	1.9716	1.9716	0	2.9433	7.8582	1.9716	4.8866	0	0	0	1.9716	0	1.9433	0	0	3.9149	0	2	0	1.9433	1.9716	0	1.9433	5.8582	1.9433	5.8866	1.9433	5	0	0	0	0	0
Cluster of Serine protease inhibitor Kazal-type 5 OS=Homo sapiens OX=9606 GN=SPINK5 PE=1 SV=2 (sp|Q9NQ38|ISK5_HUMAN)	SPINK5	sp|Q9NQ38|ISK5_HUMAN [3]	121 kDa	4	0	0	7.852	0	0	5.926	3.926	5.852	0	2	0	0	0	0	0	0	0	1.926	0	0	0	11.704	4	4	4	2.926	3.926	3.926	4.926	0	2.926	0	0	0	0
Fructose-bisphosphate aldolase C OS=Homo sapiens OX=9606 GN=ALDOC PE=1 SV=2	ALDOC	sp|P09972|ALDOC_HUMAN	39 kDa	2.895	2.2634	5.0534	1.1519	4.6787	0	1.6317	4.5998	0	3.1584	0	0	1.5203	0	3.895	4.895	0	1.5203	2.895	1.6317	0	0	0	2.2634	2.895	0	1.7836	4.1584	2.2634	3.4153	5.3103	3.2634	0	0	0	0
Cluster of Calnexin OS=Homo sapiens OX=9606 GN=CANX PE=1 SV=2 (sp|P27824|CALX_HUMAN)	CANX	sp|P27824|CALX_HUMAN [5]	68 kDa	1.7656	1.9434	8.4744	0	5.6902	0	2.709	7.4178	0	6.4744	1.7656	1.7656	1.7656	0	1.7656	2.7656	0	0	0	0	0	0	0	1.7656	2.709	0	1.7656	1.7656	6.9112	3.6524	6.5958	2.709	0	0	0	0
Interleukin-36 gamma OS=Homo sapiens OX=9606 GN=IL36G PE=1 SV=1	IL36G	sp|Q9NZH8|IL36G_HUMAN	19 kDa	2	3	4	2	5	0	2	4	0	5	2	2	0	0	4	4	4	0	0	2	0	0	0	2	4	0	2	3	5	0	7	2	0	0	0	0
Cluster of DUF1907 domain-containing protein OS=Homo sapiens OX=9606 PE=4 SV=1 (tr|A0A1W2PRB8|A0A1W2PRB8_HUMAN)		tr|A0A1W2PRB8|A0A1W2PRB8_HUMAN [3]	93 kDa	0	1.0518	0	0	1.0518	0	4	1.0518	0	5	6.2012	7	2	1.2426	0	12	0	0	9	4	0	0	1.0518	4	0	0.27736	0	4	3.8092	0	0	4	0	0	0	0
Cluster of Cytoplasmic dynein 1 heavy chain 1 OS=Homo sapiens OX=9606 GN=DYNC1H1 PE=1 SV=5 (sp|Q14204|DYHC1_HUMAN)	DYNC1H1	sp|Q14204|DYHC1_HUMAN [2]	532 kDa	0	0	29.969	0	0	0	0	19.921	0	0	0	0	0	0	0	0	0	0	0	0	0	0	0	0	0	0	0	0	1.9846	0	14.86	0	0	0	0	0
Lysophospholipase D GDPD3 OS=Homo sapiens OX=9606 GN=GDPD3 PE=2 SV=3	GDPD3	sp|Q7L5L3|GDPD3_HUMAN	37 kDa	2	0	4	2	3	0	0	4	0	5	4	0	3	2	5	5	3	2	5	3	0	0	2	2	2	0	2	2	2	0	6	0	0	0	0	0
Cluster of Immunoglobulin heavy constant gamma 1 (Fragment) OS=Homo sapiens OX=9606 GN=IGHG1 PE=1 SV=1 (tr|A0A0A0MS08|A0A0A0MS08_HUMAN)	IGHG1	tr|A0A0A0MS08|A0A0A0MS08_HUMAN [2]	44 kDa	4.829	2.3189	3	0	1.3189	0	0	0	0	2.0934	2.6377	4.4796	0	0	2.3189	3.3189	4.1972	0	0	0	0	0	0	0.63774	2.5161	3.8139	4.495	2.8349	7.1174	0	13.581	1.3189	0	0	1.2643	0
Gamma-glutamyl hydrolase OS=Homo sapiens OX=9606 GN=GGH PE=1 SV=2	GGH	sp|Q92820|GGH_HUMAN	36 kDa	4	6	2	0	3	0	0	0	0	7	6	4	2	3	5	6	4	0	6	0	0	0	2	3	0	0	0	2	3	0	0	0	0	0	0	0
Cluster of Phosphoglycerate mutase 1 OS=Homo sapiens OX=9606 GN=PGAM1 PE=1 SV=2 (sp|P18669|PGAM1_HUMAN)	PGAM1	sp|P18669|PGAM1_HUMAN [3]	29 kDa	1.5475	2	5	0	3	0	5	10	0	7	0	0	0	0	0	2.5475	0	0	0	0	0	0	0	4	3	0	1.5475	1.5475	7	4	7	0	0	0	0	0
Cluster of Steryl-sulfatase OS=Homo sapiens OX=9606 GN=STS PE=1 SV=1 (tr|A0A590UJY9|A0A590UJY9_HUMAN)	STS	tr|A0A590UJY9|A0A590UJY9_HUMAN [3]	49 kDa	2.9569	0	1.6255	0	1.6255	0	0	0	0	1.9569	5.8708	5.9139	4	3.9354	10.773	2.9354	5.8924	1.9569	4.8924	2.9354	0	1.9569	1.6255	0	1.6255	0	0	0	0	0	3.9354	0	0	0	0	0
Prostatic acid phosphatase OS=Homo sapiens OX=9606 GN=ACP3 PE=1 SV=3	ACP3	sp|P15309|PPAP_HUMAN	45 kDa	8	3	6	2	3	0	2	3	0	3	0	0	0	2	2	0	0	0	4	0	0	0	0	4	5	0	5	3	0	2	9	0	0	0	0	0
Cluster of Heterogeneous nuclear ribonucleoprotein A1 OS=Homo sapiens OX=9606 GN=HNRNPA1 PE=1 SV=5 (sp|P09651|ROA1_HUMAN)	HNRNPA1	sp|P09651|ROA1_HUMAN [6]	39 kDa	0	0	5.8741	2.5797	2.9285	0	1.6032	4.9846	0	2.9462	0	0	0	0	0	2.8142	0	0	0	0	0	0	2.9462	1.6032	1.9697	3.9226	2.9462	2.9462	4.9133	1.9697	5.8925	1.3996	0	0	0	0
Cluster of Creatine kinase U-type, mitochondrial OS=Homo sapiens OX=9606 GN=CKMT1A PE=1 SV=1 (sp|P12532|KCRU_HUMAN)	CKMT1A	sp|P12532|KCRU_HUMAN [2]	47 kDa	3	0	4.6823	0	1.6823	0	1.6823	3.6823	1.6823	3.6823	0	0	1.8953	2	2.8953	1.8953	0	0	2	2.6823	0	2.6823	2.8953	2.5776	2.6823	0	2.6823	2.6823	4.473	1.6823	6.2441	3.5776	0	0	0	0
Cluster of Beta-hexosaminidase subunit beta OS=Homo sapiens OX=9606 GN=HEXB PE=1 SV=3 (sp|P07686|HEXB_HUMAN)	HEXB	sp|P07686|HEXB_HUMAN [2]	63 kDa	3.8603	3.8952	3.8952	0	1.9302	0	0	0	0	1.9302	3.9302	3.9302	0	2.9302	5.8952	4.8952	4.9302	0	2.9302	1.9651	0	0	3.8952	0	0	1.9651	1.9302	2.9302	2.9302	0	4.8952	0	0	0	0	0
Keratin-associated protein 13-2 OS=Homo sapiens OX=9606 GN=KRTAP13-2 PE=1 SV=1	KRTAP13-2	sp|Q52LG2|KR132_HUMAN	19 kDa	0	0	0	4.692	0	0	0	0	4.692	2.564	0	0	0	0	0	0	0	0	0	0	7.692	1.564	11.384	2.128	1.564	9.2561	2.692	6.128	3.128	3.692	2	2.128	0	0	0	0
Phosphatidylethanolamine-binding protein 1 OS=Homo sapiens OX=9606 GN=PEBP1 PE=1 SV=3	PEBP1	sp|P30086|PEBP1_HUMAN	21 kDa	2	4	5	0	4	0	3	4	0	6	3	2	0	0	3	5	0	0	5	6	0	0	0	0	0	0	0	0	5	0	6	0	0	0	0	0
Cluster of Carboxypeptidase OS=Homo sapiens OX=9606 GN=CTSA PE=1 SV=1 (tr|X6R5C5|X6R5C5_HUMAN)	CTSA	tr|X6R5C5|X6R5C5_HUMAN [2]	54 kDa	2.9349	1.9349	1.9349	1.9349	1.9349	1.9349	1.9349	1.9349	0	1.9349	2.9349	2.8698	0	1.9349	2.9888	3.8698	1.9349	0	2.9349	2.8593	0	1.9349	2	1.9349	1.9349	0	2.8593	1.9349	1.9349	1.9349	2.9349	2.9349	0	0	0	0
Plastin-2 OS=Homo sapiens OX=9606 GN=LCP1 PE=1 SV=6	LCP1	sp|P13796|PLSL_HUMAN	70 kDa	7.682	0	1.3749	0	0	0	4.682	0	0	2.682	0	0	5.682	1.682	1.682	5.682	3	0	5.682	2.682	0	2	1.682	3.682	3.682	0	0	3.682	2.682	0	4.682	0	0	0	0	0
Cathepsin B OS=Homo sapiens OX=9606 GN=CTSB PE=1 SV=3	CTSB	sp|P07858|CATB_HUMAN	38 kDa	4	4	3	2	3	0	3	4	2	3	4	0	0	0	2	4	0	0	2	2	0	0	0	3	0	0	4	2	0	0	5	3	0	0	0	0
Proactivator polypeptide-like 1 OS=Homo sapiens OX=9606 GN=PSAPL1 PE=2 SV=2	PSAPL1	sp|Q6NUJ1|SAPL1_HUMAN	57 kDa	7	2	0	0	3	0	3	0	0	3	2	5	0	2	3	0	3	0	0	4	0	0	7	3	4	2	3	0	0	0	4	0	0	0	0	0
Protein S100-A11 OS=Homo sapiens OX=9606 GN=S100A11 PE=1 SV=2	S100A11	sp|P31949|S10AB_HUMAN	12 kDa	3	3	2	0	4	0	3	6	0	4	0	3	2	2	0	4	3	0	2	0	0	0	0	0	2	3	2	2	7	2	0	0	0	0	3	0
Fatty acid synthase OS=Homo sapiens OX=9606 GN=FASN PE=1 SV=1	FASN	tr|A0A0U1RQF0|A0A0U1RQF0_HUMAN	273 kDa	0	0	12	0	0	0	1.996	14.996	0	2	0	0	0	0	0	2	0	0	2.996	0	0	0	0	0	0	0	0	0	2	0	13	0	0	0	0	0
Voltage-dependent anion-selective channel protein 2 OS=Homo sapiens OX=9606 GN=VDAC2 PE=1 SV=2	VDAC2	sp|P45880|VDAC2_HUMAN (+1)	32 kDa	2	2	3.6414	0	3	0	2	2	0	4	3.9088	0	0	0	2	3	0	0	3	0	0	3	2	3	3	0	0	3	0	0	5.7263	4	0	0	0	0
Kallikrein-7 OS=Homo sapiens OX=9606 GN=KLK7 PE=1 SV=1	KLK7	sp|P49862|KLK7_HUMAN	28 kDa	6	4	0	0	2	0	2	0	0	0	7	8	2	0	3	0	3	0	3	2	0	0	12	0	0	0	0	0	4	0	2	0	0	0	0	0
Proteasome subunit beta type-1 OS=Homo sapiens OX=9606 GN=PSMB1 PE=1 SV=2	PSMB1	sp|P20618|PSB1_HUMAN	26 kDa	8	0	4	0	3	0	0	2	0	2	4	0	3	4	5	4	0	0	4	2	0	0	3	0	0	0	0	2	2	0	4	0	0	0	0	0
Keratin-associated protein 1-5 OS=Homo sapiens OX=9606 GN=KRTAP1-5 PE=1 SV=1	KRTAP1-5	sp|Q9BYS1|KRA15_HUMAN	18 kDa	0	0	0	0	0	0	0	0	0	0	0	0	0	0	0	0	0	0	0	0	0	0	30	0	0	12	0	0	0	0	17	0	0	0	0	0
Cluster of Histone H1.4 OS=Homo sapiens OX=9606 GN=H1-4 PE=1 SV=2 (sp|P10412|H14_HUMAN)	H1-4	sp|P10412|H14_HUMAN [3]	22 kDa	0	0	0	3.6091	3	0	4.6091	2.6091	3.6091	2.6091	0	0	1.561	0	0	0	0	0	0	0	0	1.6091	3.6091	3.6091	2.6091	1.6091	3.6091	3.6091	3.6091	3.6091	3.6091	2.6091	0	0	0	0
Late cornified envelope protein 1F OS=Homo sapiens OX=9606 GN=LCE1F PE=1 SV=1	LCE1F	sp|Q5T754|LCE1F_HUMAN	12 kDa	4.979	0	0	0	0	0	0	0	0	0	0	0	0	3.5738	0	0	0	0	0	0	3.814	0	4.814	0	3.6245	0	9.0806	4.2666	5.4351	0	7	11.6	0	0	0	0
Cluster of Keratin, type I cytoskeletal 12 OS=Homo sapiens OX=9606 GN=KRT12 PE=1 SV=1 (sp|Q99456|K1C12_HUMAN)	KRT12	sp|Q99456|K1C12_HUMAN [2]	54 kDa	1.2229	1.5466	2.1149	2.2815	1.9108	0	1.5435	1.273	2.1011	2.4773	2.5792	2.2908	1.6072	2.7225	0.84722	3.5733	1.7742	2.0463	2.9748	1.5313	0.90833	1.7195	1.8742	1.626	1.214	0.89549	1.944	1.8262	1.4826	1.4507	1.6137	1.5755	0	0	0	0
Peroxiredoxin-6 OS=Homo sapiens OX=9606 GN=PRDX6 PE=1 SV=3	PRDX6	sp|P30041|PRDX6_HUMAN	25 kDa	0	0	6	0	2	0	2	4	2	4	0	0	0	0	0	0	0	0	0	0	2	0	6	2	0	3	3	3	5	0	5	0	0	0	0	0
Glutaredoxin-1 OS=Homo sapiens OX=9606 GN=GLRX PE=1 SV=2	GLRX	sp|P35754|GLRX1_HUMAN	12 kDa	0	0	5	0	3	0	3	2	0	2	3	0	0	0	0	2	0	0	3	0	2	3	5	3	4	2	0	3	3	2	5	0	0	0	0	0
Keratin, type II cytoskeletal 7 OS=Homo sapiens OX=9606 GN=KRT7 PE=1 SV=5	KRT7	sp|P08729|K2C7_HUMAN	51 kDa	1.7873	1.5411	1.9314	2.5565	1.9308	0.75225	1.5378	1.6865	2.4072	2.7109	0.60562	0.49554	0.90911	0.88695	0.36922	2.6023	0.55398	0.75795	0.87892	1.0995	2.1281	1.8149	2.6228	2.0788	2.04	1.8511	1.9879	2.1361	1.8877	2.1392	3.133	2.1809	0	0	0.085311	0
Cluster of Malate dehydrogenase, mitochondrial OS=Homo sapiens OX=9606 GN=MDH2 PE=1 SV=3 (sp|P40926|MDHM_HUMAN)	MDH2	sp|P40926|MDHM_HUMAN [2]	36 kDa	3	0	4	0	1.9024	0	0	2	0	2	0	0	0	0	4	4	0	0	10	4	0	0	0	0	1.8048	0	0	2.8048	0	0	9	1.9024	0	0	0	0
Ras GTPase-activating-like protein IQGAP1 OS=Homo sapiens OX=9606 GN=IQGAP1 PE=1 SV=1	IQGAP1	sp|P46940|IQGA1_HUMAN	189 kDa	0	0	8	0	0	0	3	9	0	5	0	0	2	0	0	0	0	0	0	0	0	0	0	0	2	0	2	2	9	0	7	2	0	0	0	0
Early endosome antigen 1 OS=Homo sapiens OX=9606 GN=EEA1 PE=1 SV=2	EEA1	sp|Q15075|EEA1_HUMAN	162 kDa	10	0	8	0	2	0	3	9	0	3	0	0	0	0	0	0	0	0	0	0	0	0	0	0	0	0	6	0	3	0	12	0	0	0	0	0
Serpin B8 OS=Homo sapiens OX=9606 GN=SERPINB8 PE=1 SV=2	SERPINB8	sp|P50452|SPB8_HUMAN	43 kDa	2	0	2.8949	0	0	0	0	1.8949	0	2.8949	6	3	1.8949	0	5	2.8949	4.8949	0	0	4	0	0	0	0	2.8588	1.8588	1.8588	2.8588	3	0	5.8588	0	0	0	0	0
Cluster of Inositol monophosphatase 2 OS=Homo sapiens OX=9606 GN=IMPA2 PE=1 SV=1 (sp|O14732|IMPA2_HUMAN)	IMPA2	sp|O14732|IMPA2_HUMAN	31 kDa	2.9731	0	1.9731	1.9731	1.9731	0	1.9731	1.9731	0	2.9462	1.9731	1.9731	0	0	1.9731	2.9731	2.9462	1.9731	1.9731	1.9731	0	0	1.9731	1.9731	2.9731	1.9731	0	1.9731	2.9214	1.9731	1.9731	1.9731	0	0	0	0
Cluster of Peptidyl-prolyl cis-trans isomerase A OS=Homo sapiens OX=9606 GN=PPIA PE=1 SV=2 (sp|P62937|PPIA_HUMAN)	PPIA	sp|P62937|PPIA_HUMAN [3]	18 kDa	0	0	1.8757	1.5586	0	0	1.5586	2.4965	1.8757	3.1173	0	0	0	0	1.8757	2.4717	0	1.8757	2.5586	1.8757	2	0	1.8757	2.8135	0	0	2.4965	1.8757	7.5825	1.8757	3.5586	1.8757	0	0	0	0
Calpain small subunit 2 OS=Homo sapiens OX=9606 GN=CAPNS2 PE=1 SV=2	CAPNS2	sp|Q96L46|CPNS2_HUMAN	28 kDa	5	2	1.6906	0	2	0	0	2	0	0	2	5	3	4.6906	5	3	2	0	4.6906	2	0	0	0	1.6906	0	0	0	0	2	0	3.6906	0	0	0	0	0
Cluster of 14-3-3 protein theta OS=Homo sapiens OX=9606 GN=YWHAQ PE=1 SV=1 (sp|P27348|1433T_HUMAN)	YWHAQ	sp|P27348|1433T_HUMAN [2]	28 kDa	0	0	5.1493	0.32598	4.2991	1.944	2.2486	5.6476	1.8452	5.7132	0	0.3021	0	0	0	0.40186	0	0.3021	0.40186	0	0	1.0963	0	3.4101	1.486	0.22667	1.9211	2.2588	3.7132	2	6.3205	2.0958	0	0	0	0
Beta-actin-like protein 2 OS=Homo sapiens OX=9606 GN=ACTBL2 PE=1 SV=2	ACTBL2	sp|Q562R1|ACTBL_HUMAN	42 kDa	1.9004	1.2894	2.5435	0.70851	2.0952	1.0519	1.3867	4.7739	1.7085	3.4573	0.70851	1.0217	1.1919	0.70851	0.97615	1.6328	1.3651	0.70851	1.3195	0	0.70851	0	1.7085	1.2894	1.0217	0.97615	1.2438	1.9734	3.1254	0.97615	3.5953	2.1687	0	1.4409	0	0
Cluster of Ezrin OS=Homo sapiens OX=9606 GN=EZR PE=1 SV=4 (sp|P15311|EZRI_HUMAN)	EZR	sp|P15311|EZRI_HUMAN [3]	69 kDa	0	0	4.9965	0	1.3766	0	3.9965	6.5841	0	2.9607	0	0	0	0	0	4.9965	0	1.3766	0	0	0	0	0	1.5841	0	1.5841	4.9214	0	5.9876	0	4.9965	0	0	0	0	0
Cluster of Protein S100 OS=Homo sapiens OX=9606 GN=S100A2 PE=1 SV=1 (tr|A0A590UJ49|A0A590UJ49_HUMAN)	S100A2	tr|A0A590UJ49|A0A590UJ49_HUMAN [2]	11 kDa	0	0	5.8115	0	3.4567	0	0	7.7487	0	3.4567	0	0	0	0	0	0	0	0	0	0	1.5824	1.5824	0	2.2276	3.1648	1.5824	3.1648	4.102	6.8743	0	2.5196	2.5196	0	0	0	0
Cluster of 60 kDa heat shock protein, mitochondrial OS=Homo sapiens OX=9606 GN=HSPD1 PE=1 SV=2 (sp|P10809|CH60_HUMAN)	HSPD1	sp|P10809|CH60_HUMAN [2]	61 kDa	0	0	5	0	0	0	0	4	0	0	0	0	0	0	0	3.9861	0	0	2	3	0	0	0	0	0	0	0	0	0	0	3	0	0	0	0	0
Cluster of Melanocyte protein PMEL OS=Homo sapiens OX=9606 GN=PMEL PE=1 SV=2 (sp|P40967|PMEL_HUMAN)	PMEL	sp|P40967|PMEL_HUMAN [2]	70 kDa	1.7419	2.6128	3	2	0	0	4	1.7419	1.7419	3	3	4	0	0	0	2	2	0	3	0	0	2	2	2	2	0	3	0	0	0	2	2	0	0	0	0
Cluster of Extended synaptotagmin-3 OS=Homo sapiens OX=9606 GN=ESYT3 PE=1 SV=1 (sp|A0FGR9|ESYT3_HUMAN)	ESYT3	sp|A0FGR9|ESYT3_HUMAN	100 kDa	2	3	1.9879	0	0	0	6	3	0	2	0	3	0	5.9758	2	3	3.9879	0	3.7414	0	0	0	0	0	0	0	0	2.9879	1.9879	0	3.9879	0	0	0	0	0
Cluster of Peroxisomal multifunctional enzyme type 2 OS=Homo sapiens OX=9606 GN=HSD17B4 PE=1 SV=1 (tr|E7EWE5|E7EWE5_HUMAN)	HSD17B4	tr|E7EWE5|E7EWE5_HUMAN [7]	78 kDa	6.7575	0	4.8547	1.4551	0	0	0.41506	3.5753	0	1.3776	1.4551	0	0	0	6	0	0	0	2.3842	2.5663	0	1.5663	1.4551	1.4551	0	0	1.325	3.8547	0	0	8	0	0	0	0	0
Cytoskeleton-associated protein 4 OS=Homo sapiens OX=9606 GN=CKAP4 PE=1 SV=2	CKAP4	sp|Q07065|CKAP4_HUMAN	66 kDa	0	0	6	0	2	0	3	5	0	4	2	0	2	0	2.7054	0	0	0	2	0	0	0	0	3	3	0	0	2.7054	0	0	7	2	0	0	0	0
Interleukin-37 OS=Homo sapiens OX=9606 GN=IL37 PE=1 SV=1	IL37	sp|Q9NZH6|IL37_HUMAN	24 kDa	13	2	0	2	0	0	2	2	2	2	0	0	2	0	2	5	0	0	2	2	0	0	5	0	2	0	0	0	0	0	3	0	0	0	0	0
Aspartate aminotransferase, cytoplasmic OS=Homo sapiens OX=9606 GN=GOT1 PE=1 SV=3	GOT1	sp|P17174|AATC_HUMAN	46 kDa	6	0	3	0	0	0	2	6	0	0	0	0	0	0	4	2	0	0	5	4	0	4	0	0	0	0	0	0	2	0	10	0	0	0	0	0
Non-lysosomal glucosylceramidase OS=Homo sapiens OX=9606 GN=GBA2 PE=1 SV=2	GBA2	sp|Q9HCG7|GBA2_HUMAN	105 kDa	2	2	5	0	2	0	5.9579	4.9579	0	0	2	4	0	0	0	2	4	0	0	0	0	0	2	3	3	0	3	3	0	0	0	0	0	0	0	0
Cluster of Peroxiredoxin-4 OS=Homo sapiens OX=9606 GN=PRDX4 PE=1 SV=1 (sp|Q13162|PRDX4_HUMAN)	PRDX4	sp|Q13162|PRDX4_HUMAN [3]	31 kDa	1.1811	2.5206	3.5206	0.5113	2.5206	0	3.5206	2.5206	0.72493	2.7249	2.7957	2.5206	0	1.1811	1.7249	4.2688	2.9768	0	2.1811	1.5438	0	0	0	0	2.1811	0	1.1811	0	0	0	2.5206	2.7249	0	0	0	0
Cellular retinoic acid-binding protein 2 OS=Homo sapiens OX=9606 GN=CRABP2 PE=1 SV=2	CRABP2	sp|P29373|RABP2_HUMAN	16 kDa	3	2	0	2	1.8756	0	2	3	0	2	0	0	1.8756	0	2.8756	2.8756	0	2	0	0	0	0	0	2	2	0	2	2	3	2	4	2	0	0	0	0
Kallikrein-5 OS=Homo sapiens OX=9606 GN=KLK5 PE=1 SV=3	KLK5	sp|Q9Y337|KLK5_HUMAN	32 kDa	2	2	0	0	0	0	0	0	0	0	3	2	2	4	2	3	3	0	5	0	0	0	8	3	0	2	2	0	3	0	0	0	0	0	0	0
Cluster of Heterogeneous nuclear ribonucleoprotein K OS=Homo sapiens OX=9606 GN=HNRNPK PE=1 SV=1 (sp|P61978|HNRPK_HUMAN)	HNRNPK	sp|P61978|HNRPK_HUMAN [2]	51 kDa	0	0	2	0	0	0	0	2.9362	0	3	0	0	0	0	0	3	0	0	0	0	0	0	0	2	3	0	2	3	2	2	5.9362	2	0	0	0	0
Cluster of Proteasome subunit beta type-5 OS=Homo sapiens OX=9606 GN=PSMB5 PE=1 SV=3 (sp|P28074|PSB5_HUMAN)	PSMB5	sp|P28074|PSB5_HUMAN [2]	28 kDa	2.9362	1.9681	1.9681	0	1.9681	0	0	0	0	1.9681	4.9043	0	2.9681	2.9681	2.9362	4	1.9681	0	3.9362	2.9681	0	0	0	0	0	0	0	0	1.9681	0	1.9681	0	0	0	0	0
Dolichyl-diphosphooligosaccharide--protein glycosyltransferase subunit 1 OS=Homo sapiens OX=9606 GN=RPN1 PE=1 SV=1	RPN1	sp|P04843|RPN1_HUMAN	69 kDa	0	4	10	0	2	0	0	4	0	4	0	0	0	0	8	2	0	0	0	0	0	0	0	2	0	0	0	0	0	0	9	0	0	0	0	0
Cluster of Neutrophil gelatinase-associated lipocalin OS=Homo sapiens OX=9606 GN=LCN2 PE=1 SV=2 (sp|P80188|NGAL_HUMAN)	LCN2	sp|P80188|NGAL_HUMAN [2]	23 kDa	5	0	3	0	0	0	0	2.7157	0	5	0	0	0	0	0	0	0	0	0	0	0	0	0	1.8105	7	0	3	7	0	0	10	0	0	0	0	0
Cluster of 14-3-3 protein epsilon OS=Homo sapiens OX=9606 GN=YWHAE PE=1 SV=1 (sp|P62258|1433E_HUMAN)	YWHAE	sp|P62258|1433E_HUMAN [2]	29 kDa	0	0	2.3648	0	1.4076	0	3	3.8499	3.9327	5.7583	0	0	0	0	0	0	0	0.63632	0	0	0	0	2.1201	2.1201	2.2648	1.4357	1.1201	1.2648	4.2893	0	3.4076	2.2648	0	0	0	0
Cluster of Receptor of-activated protein C kinase 1 (Fragment) OS=Homo sapiens OX=9606 GN=RACK1 PE=1 SV=1 (tr|D6R9L0|D6R9L0_HUMAN)	RACK1	tr|D6R9L0|D6R9L0_HUMAN [11]	33 kDa	0	1.6008	0	1.4376	3.5007	0	1.5457	2.7261	0	3.6761	0	0	0	0	1.5553	0	0	0	0	0	0	0	0	0	1.5457	0	1.5553	4.7795	2.6456	2.6456	7.5966	2.6456	0	0	0	0
WAP four-disulfide core domain protein 12 OS=Homo sapiens OX=9606 GN=WFDC12 PE=1 SV=1	WFDC12	sp|Q8WWY7|WFD12_HUMAN	12 kDa	5	0	2	0	0	0	0	0	0	0	0	2	2	0	0	0	0	0	3	2	4	2	3	0	5	2	4	2	2	0	4	0	0	0	0	0
Cluster of Guanine nucleotide-binding protein G(s) subunit alpha isoforms XLas OS=Homo sapiens OX=9606 GN=GNAS PE=1 SV=2 (sp|Q5JWF2|GNAS1_HUMAN)	GNAS	sp|Q5JWF2|GNAS1_HUMAN [12]	111 kDa	2.088	0	0	0	1.6725	0	4.0765	2.534	0	1.606	3.7026	4.8415	2.9995	3.1102	2.3857	3.0504	0	0	1.7229	2.9869	0	0	0	0	1.7521	0	2.9729	1.606	0	0	0	0	0	0	0	0
Cluster of Keratin-associated protein 10-10 OS=Homo sapiens OX=9606 GN=KRTAP10-10 PE=1 SV=1 (sp|P60014|KR10A_HUMAN)	KRTAP10-10	sp|P60014|KR10A_HUMAN [2]	26 kDa	0	0	0	0	0	0	0	0	0	0	0	0	0	0	0	0	0	0	0	0	1.8637	4.0697	11.139	2.8637	1.8637	4.0697	6.0697	5.0697	0	0	6	0	0	0	0	0
Cluster of 5'-3' exonuclease PLD3 OS=Homo sapiens OX=9606 GN=PLD3 PE=1 SV=1 (sp|Q8IV08|PLD3_HUMAN)	PLD3	sp|Q8IV08|PLD3_HUMAN	55 kDa	0	2	3	0	2	0	2.9868	1.9868	0	4	0	0	0	0	0	3	0	0	0	0	0	2.9868	4.9868	2	0	0	3	4.9868	2	3.9868	0	0	0	0	0	0
Cluster of F-actin-capping protein subunit beta OS=Homo sapiens OX=9606 GN=CAPZB PE=1 SV=1 (tr|B1AK85|B1AK85_HUMAN)	CAPZB	tr|B1AK85|B1AK85_HUMAN [3]	29 kDa	1.769	3	4	0	3	0	2.769	7	0	5	0	0	0	0	0	0	0	0	0	0	0	0	0	1.769	0	0	0	1.769	3	3	5	1.769	0	0	0	0
Cluster of Proteasome subunit alpha type-1 OS=Homo sapiens OX=9606 GN=PSMA1 PE=1 SV=1 (sp|P25786|PSA1_HUMAN)	PSMA1	sp|P25786|PSA1_HUMAN [2]	30 kDa	5	3	0	0	1.8167	0	0	0	0	2	2	2	0	0	6	3	2	0	2	0	0	0	0	2	3	0	0	0	0	0	4	1.8167	0	0	0	0
Cluster of Proteasome subunit beta type-7 OS=Homo sapiens OX=9606 GN=PSMB7 PE=1 SV=1 (sp|Q99436|PSB7_HUMAN)	PSMB7	sp|Q99436|PSB7_HUMAN [2]	30 kDa	1.9124	0	0	0	0	0	0	0	0	2	4	2.9124	3.9124	3	1.9124	1.9124	3.8248	1.9124	2.9124	1.9124	0	0	0	1.9124	0	0	0	1.9124	0	0	1.9124	0	0	0	0	0
Cluster of Brain-specific angiogenesis inhibitor 1-associated protein 2 OS=Homo sapiens OX=9606 GN=BAIAP2 PE=1 SV=1 (tr|I3L4C2|I3L4C2_HUMAN)	BAIAP2	tr|I3L4C2|I3L4C2_HUMAN [6]	61 kDa	0	0	1.6917	0	0	0	4.6311	5.8735	0	1.8627	0	3.7014	0	0	0	3.7014	0	0	7.6662	0	0	0	1.7276	0	0	0	2.4629	1.812	2.8045	0	3.6311	0	0	0	0	0
Cluster of Annexin A4 OS=Homo sapiens OX=9606 GN=ANXA4 PE=1 SV=4 (sp|P09525|ANXA4_HUMAN)	ANXA4	sp|P09525|ANXA4_HUMAN [2]	36 kDa	2.8097	1.8097	0	0	2.6194	0	1.8097	0	0	3	1.8097	4	1.8097	4	1.8097	1.8097	3	0	4	0	0	0	0	0	0	0	0	0	2	0	3	0	0	0	0	0
Tripartite motif-containing protein 29 OS=Homo sapiens OX=9606 GN=TRIM29 PE=1 SV=2	TRIM29	sp|Q14134|TRI29_HUMAN	66 kDa	0	0	5	0	3	0	2	5	0	5	0	0	0	0	0	0	0	0	0	0	0	0	0	0	3	2	3	2	7	0	4	0	0	0	0	0
Ferroxidase HEPHL1 OS=Homo sapiens OX=9606 GN=HEPHL1 PE=1 SV=2	HEPHL1	sp|Q6MZM0|HPHL1_HUMAN	132 kDa	0	0	0	4	0	0	3	0	3	5	0	0	0	0	0	0	0	0	0	0	0	0	4	2	0	0	6	2	2	2	6	2	0	0	0	0
1-phosphatidylinositol 4,5-bisphosphate phosphodiesterase delta-1 OS=Homo sapiens OX=9606 GN=PLCD1 PE=1 SV=2	PLCD1	sp|P51178|PLCD1_HUMAN	86 kDa	0	0	0	3	2	0	3	3	3	2	0	0	0	0	0	0	0	0	0	0	0	0	5	2	0	3	3	3	2	2	5	0	0	0	0	0
Delta-aminolevulinic acid dehydratase OS=Homo sapiens OX=9606 GN=ALAD PE=1 SV=1	ALAD	sp|P13716|HEM2_HUMAN	36 kDa	9	0	0	0	0	0	0	0	0	0	5	0	2	0	7	3	2	0	6	0	0	0	0	2	0	0	0	0	3	0	2	0	0	0	0	0
Cluster of Keratin, type II cytoskeletal 74 OS=Homo sapiens OX=9606 GN=KRT74 PE=1 SV=1 (tr|F8W1S1|F8W1S1_HUMAN)	KRT74	tr|F8W1S1|F8W1S1_HUMAN [2]	59 kDa	2.7684	0.69682	0.88973	1.9297	1.8157	1.9537	0.6885	0.79021	0.77131	1.5118	0.76838	0.85327	0.74494	2.8587	0.57532	1.2366	0.74153	1.2444	0.92153	0.58598	0.6772	0.70792	1.6001	1.5932	2.5262	0.96723	0.4929	2.1141	0.60167	0.83723	0.79614	1.1135	0.086317	0	0.01457	0.12034
Retroviral-like aspartic protease 1 OS=Homo sapiens OX=9606 GN=ASPRV1 PE=1 SV=1	ASPRV1	sp|Q53RT3|APRV1_HUMAN	37 kDa	3	2	3	0	2	0	4	4	0	2	0	2	0	0	0	0	0	0	0	2	0	0	0	0	2	0	0	0	5	4	5	0	0	0	0	0
Galectin-related protein OS=Homo sapiens OX=9606 GN=LGALSL PE=1 SV=2	LGALSL	sp|Q3ZCW2|LEGL_HUMAN	19 kDa	3	5	5	0	0	0	0	3	0	2	0	0	0	0	0	4	2	0	4	2	0	0	0	0	2	0	0	0	4	0	4	0	0	0	0	0
Protein FAM25A OS=Homo sapiens OX=9606 GN=FAM25A PE=3 SV=1	FAM25A	sp|B3EWG3|FM25A_HUMAN (+2)	9 kDa	0	0	3	0	0	0	4	0	0	0	0	0	3	0	0	3	0	2	3	0	0	0	0	2	4	0	2	3	3	4	4	0	0	0	0	0
