# Supplementary material for: Protein profiling of forehead epidermal corneocytes distinguishes frontal fibrosing from androgenetic alopecia
Source: PLoS One. 2023 Mar 31;18(3):e0283619. doi: 10.1371/journal.pone.0283619 (PMC10065298; doi:10.1371/journal.pone.0283619)
Supplement: S2 Table — (XLSX) [file pone.0283619.s004.xlsx]

## Sheet: S3 Table
S2 Table. Estimates of relative protein amounts in samples using
label-free quantitation. The values are normalized to total 100%.
AGA		CON		FFA
Protein	%	Protein	%	Protein	%
KRT10	37.4331	KRT10	42.0508	KRT10	44.2267
KRT1	23.3321	KRT1	26.208	KRT1	22.5649
KRT2	13.6317	KRT2	14.4231	KRT2	20.8859
KRT5	2.87069	KRT5	1.99865	KRT5	1.80958
KRT9	2.47871	KPRP	1.90285	KPRP	1.67284
KPRP	2.10021	S100A9	0.904414	KRT77	1.43683
KRT77	2.02908	KRT14	0.805824	KRT9	0.911022
KRT17	1.1575	XP32	0.719669	XP32	0.776097
S100A9	0.976103	KRT85	0.650242	LOR	0.594174
KRT14	0.958833	S100A8	0.621469	KRT78	0.39941
KRT85	0.820648	KRT31	0.569366	DSC1	0.395004
S100A8	0.800853	KRT9	0.503295	KRT14	0.34854
LOR	0.669827	KRT16	0.397199	FLG2	0.307395
XP32	0.665838	DSC1	0.395124	DSG1	0.214775
KRT16	0.653514	KRT17	0.349494	TXN	0.177184
KRT6A	0.649963	LOR	0.346855	ALOX12B	0.13409
DSP	0.569895	KRT77	0.335874	BLMH	0.0977022
KRT31	0.410381	KRT78	0.329227	SERPINB12	0.0960961
DSC1	0.401181	DSG1	0.312912	DSP	0.0896101
DSG1	0.373005	DSP	0.313021	ANXA2	0.0830864
JUP	0.363275	KRT86	0.300031	KRT17	0.0829723
KRT78	0.361326	KRT6A	0.297598	TGM1	0.0866682
HAL	0.23799	KRTAP3-1	0.235458	KRT6B	0.0789394
KRT6B	0.233033	JUP	0.195585	KRT80	0.0680054
KRT86	0.203323	FLG2	0.187135	ALOXE3	0.0717487
KRT33B	0.188612	CNFN	0.169474	S100A14	0.061989
FLG2	0.171065	KRT33B	0.162544	KRT6A	0.0619179
TGM1	0.160021	KRT33A	0.111994	JUP	0.0618705
POF1B	0.157842	ANXA2	0.103584	HAL	0.0629105
FLG	0.137101	TGM1	0.102464	KRT85	0.0569274
ALOX12B	0.136294	ALOX12B	0.0998118	GSDMA	0.0587425
TXN	0.126656	TXN	0.0987397	GAPDH	0.0544471
S100A14	0.126379	FLG	0.0998563	CASP14	0.0530499
ANXA2	0.125549	HSPB1	0.0904925	ECM1	0.0553854
KRT83	0.106921	S100A14	0.0818195	S100A9	0.0485299
S100A16	0.106647	KRTAP9-3	0.0803532	KRT32	0.0485518
RPS27A	0.102126	S100A16	0.0803086	FLG	0.0506661
KRT38	0.100384	GAPDH	0.076355	KRT16	0.0466666
KRTAP9-3	0.095625	AHNAK	0.0763376	S100A16	0.0436957
HIST1H2BFamily	0.091749	UBB	0.0770925	UBB	0.0426012
S100A7	0.0915023	KRT4	0.076166	S100A8	0.0372229
AHNAK	0.0906134	KRT80	0.0745031	AHNAK	0.0362715
KRT80	0.0890363	KRT83	0.0740828	TGM3	0.0330882
KRTAP3-1	0.0856675	POF1B	0.073581	POF1B	0.0329416
IVL	0.0871467	HIST1H4A	0.0707352	KRT15	0.0385964
NCCRP1	0.082217	S100A7	0.0698804	CAT	0.0346162
HSPB1	0.0795319	KRT6B	0.0663569	GGCT	0.0316602
KRT35	0.0773253	KRT35	0.0618862	NCCRP1	0.0346645
KRT33A	0.0735011	VSIG8	0.0623522	KRT31	0.0344784
DCD	0.0732406	KRTAP16-1	0.0595412	CSTA	0.0280784
GAPDH	0.072512	CASP14	0.059337	HSPB1	0.028734
VSIG8	0.0722007	BLMH	0.0583258	VCL	0.0257833
HIST1H4A	0.0625948	HIST1H2BD	0.0580803	KRTAP3-1	0.0310019
EEF1A1	0.0617601	SERPINB12	0.0571506	ARG1	0.0246476
LGALS7	0.0610315	AZGP1	0.0535999	KRT33B	0.0220673
PKP1	0.0600273	ALOXE3	0.0506586	KRTAP16-1	0.0213721
CASP14	0.0560741	LGALS7	0.0471785	DSC3	0.020914
FABP5	0.0574068	KRT82	0.0462792	AZGP1	0.0208447
SERPINB12	0.0535862	ECM1	0.0460728	KRT23	0.0207674
CNFN	0.048676	DCD	0.0448889	KRT13	0.0204401
KRT4	0.0449568	SERPINB3	0.0445218	CPNE3	0.0198722
KRT82	0.043661	CSTA	0.0437126	DCD	0.0208491
ANXA1	0.0416377	EEF1A1	0.0425298	CNFN	0.0195369
KRTAP16-1	0.0414797	PKP1	0.0421811	HIST1H4A	0.0175964
GGCT	0.0403626	HAL	0.0418857	ALB	0.0179712
CALML5	0.0404698	NCCRP1	0.0420421	IVL	0.0174876
KRT79	0.0398783	A2ML1	0.0409396	SERPINB4	0.0212186
KRT32	0.036822	KRT32	0.0397915	A2ML1	0.0201548
ALOXE3	0.036196	KRT79	0.0392159	SDR9C7	0.0180467
SERPINB4	0.0361257	KRTAP11-1	0.0450562	PRDX2	0.0167196
KRT81	0.0342292	TGM3	0.0350081	PKP1	0.0157788
TGM3	0.0337554	SPRR1B	0.0347029	KRT86	0.0204954
S100A10	0.0336793	GGCT	0.0324947	S100A10	0.0133704
KRT23	0.0333357	PGK1	0.032271	RALA	0.013366
HSD17B4	0.0327489	IVL	0.0316671	EEF1A1	0.0129465
CSTA	0.033172	CRCT1	0.030191	CALML5	0.0148686
S100A3	0.0315972	KRT81	0.0280175	CRCT1	0.0139778
DSC3	0.0314957	SBSN	0.0269021	RNASE7	0.012993
SERPINB3	0.0310276	IDE	0.0273029	KRTAP9-3	0.0152671
SPRR1B	0.0341139	SERPINB4	0.0267945	SBSN	0.0118793
PRDX2	0.0306829	FABP5	0.0249806	WFDC12	0.0110209
BLMH	0.0302667	DSC3	0.024153	KRT33A	0.0113597
KRT13	0.0299912	PRDX2	0.0228746	PPL	0.0104364
ENO1	0.0287772	KRT38	0.0221012	GLRX	0.0102942
IDE	0.029741	ARG1	0.021859	CAPN1	0.0123172
LMNA	0.0270444	KRT15	0.0215114	RPN1	0.0113114
SDR9C7	0.0267251	GSDMA	0.0211497	KRT79	0.0095078
AZGP1	0.0261567	ENO1	0.0202667	LGALS7	0.0107506
KRT39	0.0260183	S100A3	0.0201896	PRDX1	0.00887763
HRNR	0.0244735	SDR9C7	0.0194977	KRT4	0.0102977
ECM1	0.0241864	KRT23	0.0191816	HSD17B4	0.00879952
EPS8L1	0.0238671	KRT39	0.0173547	VSIG8	0.00966841
MYH9	0.0231085	PRDX1	0.0170832	PLA2G4E	0.00828872
CALML3	0.0221712	DKFZp686J1372	0.0167801	YOD1	0.00877117
SERPINB5	0.0217976	LMNA	0.0174622	PLEC	0.00812951
GSDMA	0.0246614	CPNE3	0.0163174	PSAP	0.00828556
A2ML1	0.0255099	MYH9	0.0162653	KRT35	0.00901455
KRT71	0.0217527	RNASE7	0.0154898	S100A3	0.0083785
PLA2G4E	0.0211405	PLA2G4E	0.015367	ANXA1	0.00887061
KRT15	0.0206943	CALML3	0.0153638	ACPP	0.0077242
PRDX1	0.0206505	RPN1	0.0218872	IDE	0.00857019
PLEC	0.0203807	PSMA6	0.0145209	TPI1	0.00837956
ARG1	0.0203185	CTSD	0.0143134	HRNR	0.00774219
CPNE3	0.0198054	ANXA1	0.0136335	GGH	0.00776826
WFDC12	0.0189673	S100A10	0.0136292	LCE6A	0.00792545
RPN1	0.0189304	CALML5	0.0139648	ENO1	0.00722182
EEF2	0.0188635	S100A11	0.0123247	HIST1H2BD	0.00715196
DKFZp686J1372	0.0185384	NPEPPS	0.0119662	CTSD	0.00711431
CTSD	0.0184151	HSD17B4	0.0141244	CPA4	0.0069285
ACAT2	0.0230946	WFDC12	0.0117903	EHD1	0.00665292
GSTP1	0.0198942	TPI1	0.0122649	LMNA	0.00670988
SBSN	0.0179574	PPL	0.0118663	S100A11	0.00730634
LGALSL	0.0168218	CAT	0.0141103	PSMA7	0.00632677
ACPP	0.0166546	VCP	0.0112342	MYH9	0.00655672
ALDOA	0.0160113	ALB	0.0111277	SERPINB3	0.00635407
PPIA	0.0143454	PLEC	0.0109615	NUDT5	0.0061185
KRT25	0.0179931	GSTP1	0.0113124	PSMA1	0.00590023
PSAP	0.0132962	CPA4	0.0106185	PSMA6	0.00576515
TPI1	0.0139119	LCE6A	0.00989646	GDA	0.00554257
PPL	0.0125423	PPIA	0.00976905	DKFZp686J1372	0.00674972
PLCXD1	0.0123912	YOD1	0.0100567	EEF2	0.00523258
CRCT1	0.0123301	MYH14	0.0103922	PLCXD1	0.00520081
VCP	0.0122829	CAPN1	0.00943223	KRT82	0.00687497
EVPL	0.0119624	ACAT2	0.0212823	GSTP1	0.00532579
SERPINB2	0.0113141	ACTN4	0.0090297	AHCY	0.00596096
CAT	0.0176518	ALDOA	0.00900265	SERPINB2	0.00580245
MYH14	0.0113608	ALDH9A1	0.00964501	FABP5	0.00635837
LCE6A	0.0110134	SERPINB5	0.00891826	SPTBN2	0.00503502
YOD1	0.0108518	PEBP1	0.00889241	VCP	0.00615624
GGH	0.010885	VDAC1	0.00849715	MYH14	0.0049957
S100A11	0.0117525	HRNR	0.00852192	C11orf54	0.00472397
KRT40	0.0105227	RACK1	0.00789824	ME1	0.00501913
CRABP2	0.0102465	CKAP4	0.00779234	CTSA	0.00459908
PSMA7	0.00997593	CFL1	0.00780885	NPM1	0.00445075
PEBP1	0.00992289	NPM1	0.00774433	S100A7	0.00558707
GLRX	0.00977832	PSMA7	0.00766103	HSPA5	0.00426951
LGALS3	0.00927705	CST6	0.00716248	KRT39	0.00471625
CPA4	0.00955051	HSPA5	0.00734474	SERPINB8	0.00416849
CTSA	0.00841446	ACPP	0.00692374	LCP1	0.00410284
NPEPPS	0.00794892	VAT1	0.0072611	IMPA2	0.00454975
YWHAZ	0.0078711	TYMP	0.00662146	NPEPPS	0.00399858
TYMP	0.00778925	LGALS3	0.00661299	KRT83	0.00622883
CSTB	0.00798236	SPTBN2	0.00693884	HSPA1B	0.00367577
PGK1	0.00729316	EEF2	0.00697381	TYMP	0.00373308
SPTBN2	0.00742125	KRT25	0.00650817	IL37	0.00364979
RACK1	0.00714444	KRT13	0.00734072	IDH1	0.00358528
DSG4	0.00711665	YWHAZ	0.00691462	TKT	0.00366866
RNASE7	0.00757446	GSN	0.00745444	EVPL	0.00405229
HSPA1B	0.00690959	SERPINB2	0.00612269	CAPZB	0.0034704
CAPN1	0.00709394	EPS8L1	0.00594999	KRT38	0.00459022
ACTN4	0.00653917	PSAP	0.00593196	SPRR1B	0.00437141
CANX	0.00644348	CANX	0.00585745	VAT1	0.00349637
LDHA	0.0101461	EHD1	0.00862652	PGK1	0.00326072
CFL1	0.00639979	CRABP2	0.00600018	EIF6	0.00443171
SMPD3	0.00630698	DSG4	0.00546144	PPIA	0.00315198
PSMA1	0.00622271	IMPA2	0.00544471	NEU2	0.0042079
GDI2	0.00627078	IGKC	0.00642313	NKPD1	0.00295643
RALA	0.00628577	GLRX	0.00558342	CST6	0.00317304
IMPA2	0.00578403	KRT40	0.00529884	CFL1	0.00327055
FLNA	0.005771	CAPNS2	0.00701107	PKP3	0.00285137
CST6	0.00571982	FLNA	0.00519348	PEBP1	0.0030707
TGM5	0.00650263	GDA	0.00550499	LDHA	0.0031009
VAT1	0.00581654	MDH2	0.00500058	EPS8L1	0.00280977
SERPINA12	0.00573319	EVPL	0.00473371	PAICS	0.00289649
CAPZB	0.00591903	SERPINA12	0.00495062	GSN	0.00269506
TALDO1	0.00547702	LDHA	0.00552932	SOD1	0.0033089
ALDH9A1	0.00546699	NKPD1	0.0045886	SERPINB5	0.00260414
NEU2	0.00564384	SERPINB13	0.00452517	PSMA3	0.00266215
PKP3	0.00574829	PSMA1	0.00444523	ALDH9A1	0.00265337
ANXA7	0.00564027	PLCXD1	0.00443284	KRT40	0.0028663
AHCY	0.00524829	NEU2	0.00485123	ANXA7	0.00255104
VDAC1	0.0050893	HSPA1B	0.00421778	PSMA2	0.00269647
CTSB	0.00571198	SOD1	0.00554084	SMPD3	0.00236831
HSPA5	0.00501171	PSMA3	0.00442263	CRABP2	0.00236471
PSMB1	0.00489596	AHCY	0.00430522	SERPINA12	0.00253928
NPM1	0.00476373	GOT1	0.00401728	TALDO1	0.00224754
GSN	0.00472453	TROVE2	0.00399023	MDH2	0.00318015
NKPD1	0.00486276	SMPD3	0.00367068	KRT81	0.00367796
CDA	0.00681725	IDH1	0.00397481	TROVE2	0.00236646
ME1	0.0046142	ANXA4	0.00368556	RACK1	0.00217022
TROVE2	0.00483601	CSTB	0.00389747	DMKN	0.00321043
HSPA8	0.00496029	PSAPL1	0.00358184	RAB10	0.00236497
NUDT5	0.00447458	ME1	0.00392572	PSMB7	0.00221498
VCL	0.00445164	PMEL	0.00363723	ASAH1	0.00242263
EHD1	0.00508019	PAICS	0.00340686	CAPNS2	0.00215845
KRTAP11-1	0.00702834	PKP3	0.00339198	SERPINB13	0.00222542
PAICS	0.00401101	CTSA	0.00333951	GDI2	0.00214213
PGAM1	0.00381294	CTSB	0.00397579	FLNA	0.00237814
CKAP4	0.00398979	DMKN	0.00348354	LGALSL	0.00209465
PSMA6	0.00379738	IL36G	0.00328216	KRT71	0.00231995
RAB10	0.00423132	TGM5	0.00388444	CALML3	0.00215398
SERPINB13	0.00368463	ANXA7	0.00339284	PSMB1	0.00202364
ALB	0.00381375	KRT71	0.00290016	TGM5	0.00264363
DMKN	0.00447827	SFN	0.00313379	PSMB5	0.00198134
IL36G	0.00345693	PSMB1	0.00287203	PSAPL1	0.00219532
SFN	0.00330452	GGH	0.00467223	HEXB	0.00195914
ANXA4	0.00339906	VDAC2	0.00286041	EPHX3	0.00192815
IDH1	0.00331293	VCL	0.00265241	USP7	0.00345828
GDA	0.00335352	ASAH1	0.00280414	YWHAZ	0.00207446
TKT	0.00351469	RAB10	0.00299792	ELMOD1	0.00194658
ESYT3	0.00303774	PGAM1	0.00261656	ANXA4	0.00187567
PSMA3	0.00320064	GRN	0.00271779	PSMA5	0.00240789
PSMB5	0.0028029	C11orf54	0.00265979	CDA	0.00223999
MDH2	0.00308985	NUDT5	0.00292373	KRT25	0.00230897
C11orf54	0.00284521	RALA	0.00271682	PMEL	0.0018475
HNRNPA2B1	0.00291657	HARS	0.00289451	PNP	0.0017671
TUBB4B	0.00267919	TALDO1	0.00318441	ALDH3A2	0.00180115
PMEL	0.00259549	LCP1	0.00326576	ALDOA	0.00291702
IGKC	0.00342084	GDI2	0.00271551	RAB7A	0.00150055
SELENBP1	0.00307728	CAPZB	0.00267489	GDPD3	0.00166266
GDPD3	0.00323385	GBA2	0.00248199	ACTN4	0.00176745
IL37	0.00233379	HEXB	0.00231646	VDAC1	0.00144034
BAIAP2	0.002539	HSPA8	0.00228539	DSG4	0.00156805
GBA2	0.0026936	BAIAP2	0.00202765	BAIAP2	0.00176403
PSAPL1	0.00245692	SERPINB8	0.00212214	CTSB	0.0019981
HSP90AB1	0.00251837	LGALSL	0.00206208	CANX	0.00146773
MYL6	0.00240826	ALDH3A2	0.00212388	HARS	0.00152153
ELMOD1	0.00222888	GDPD3	0.00287257	CSTB	0.00397532
PNP	0.00212373	CDA	0.00301182	CKAP4	0.00126033
DAD1	0.00264737	TUBB4B	0.0018405	GOT1	0.00129623
VDAC2	0.00217112	CTSV	0.00177783	ACAT2	0.00141814
HARS	0.00233125	IL37	0.00252663	CTSV	0.0010303
HEXB	0.00254477	ELMOD1	0.00193836	VDAC2	0.00102442
FAM25Family	0.00200406	HNRNPA2B1	0.00175046	IL36G	0.00107155
CAPNS2	0.00211601	MYL6	0.00161784	GBA2	0.00100783
ALDH3A2	0.00231869	EIF6	0.00187711	SELENBP1	0.000957626
PSMA5	0.00205686	RAB7A	0.00148869	MYL6	0.000864119
ANXA11	0.00180219	PNP	0.00167367	IGKC	0.00119196
RAB7A	0.00175054	ANXA11	0.00140082	LGALS3	0.00128193
PSMA2	0.0020986	USP7	0.00191306	TUBB4B	0.000776378
GNA15	0.00159156	HSP90AB1	0.0015241	ESYT3	0.000938405
ASAH1	0.00166477	PSMB5	0.00108203	GNA15	0.000684091
SERPINB8	0.00207139	TKT	0.00141266	IGLL5	0.000886008
USP7	0.00234716	CLIC1	0.00139203	HNRNPA2B1	0.00087301
EIF6	0.00190699	PSMA2	0.00146643	ANXA11	0.000683714
CLIC1	0.00226266	FAM25C	0.00103447	PGAM1	0.000611991
CTSV	0.0013996	DAD1	0.00150216	FAM25C	0.000609129
SOD1	0.00200291	PSMB7	0.00120705	GNAS	0.000779924
PSMB7	0.0015021	ESYT3	0.00115307	SFN	0.000450824
GRN	0.00123128	IGLL5	0.00102276	HSPA8	0.000671927
EPHX3	0.00113246	SELENBP1	0.00101144	CLIC1	0.000737138
GOT1	0.00153968	GNA15	0.000876641	DAD1	0.000390765
IGLL5	0.00114412	PSMA5	0.00141788	GRN	0.000640822
LCP1	0.00148227	GNAS	0.000950272	KRTAP11-1	0.00109981
GNAS	0.000857609	EPHX3	0.00058732	HSP90AB1	0.000553187
