# Supplementary material for: Protein profiling of forehead epidermal corneocytes distinguishes frontal fibrosing from androgenetic alopecia
Source: PLoS One. 2023 Mar 31;18(3):e0283619. doi: 10.1371/journal.pone.0283619 (PMC10065298; doi:10.1371/journal.pone.0283619)
Supplement: S3 Table — (XLSX) [file pone.0283619.s005.xlsx]

## Sheet: CON(MvF)
S3 Table A. Statistical comparison of male versus female forehead samples from asymptomatic control (CON) subjects. Given in the
various columns are the log (base 2) of the ratio of expression level (logFC) in samples from male versus females, p values and p values adjusted
for multiple comparison testing, the identified proteins, their abbreviated gene names, acccession numbers and molecular weights (MW).
logFC	P.Value	adj.P.Val	Identified Proteins	Protein	Accession Number	MW
2.50366	0.000102437	0.028375	Cluster of Plakophilin-3 OS=Homo sapiens OX=9606 GN=PKP3 PE=1 SV=1 (sp|Q9Y446|PKP3_HUMAN)	PKP3	sp|Q9Y446|PKP3_HUMAN [4]	87 kDa

## Sheet: FH(AGAvCON)
S3 Table B. Statistical comparison for AGA and asymptomatic control (CON) samples from forehead. Given in the various
columns are the log (base 2) of the ratio of expression level (logFC) in CON to AGA samples, p values, p values adjusted for multiple
comparison testing, the identified proteins, their abbreviated gene names, acccession numbers and molecular weights (MW).
logFC	P.Value	adj.P.Val	Identified Proteins	Protein	Accession Number	MW
5.17206	0	0	Keratin-associated protein 9-3 OS=Homo sapiens OX=9606 GN=KRTAP9-3 PE=1 SV=1	KRTAP9-3	sp|Q9BYQ3|KRA93_HUMAN	17 kDa
5.18399	0	0	Cluster of Keratin-associated protein 9-9 OS=Homo sapiens OX=9606 GN=KRTAP9-9 PE=2 SV=1 (sp|Q9BYP9|KRA99_HUMAN)	KRTAP9-9	sp|Q9BYP9|KRA99_HUMAN [7]	16 kDa
4.22949	0.00015	0.01388	Cluster of Late cornified envelope protein 1A OS=Homo sapiens OX=9606 GN=LCE1A PE=1 SV=1 (sp|Q5T7P2|LCE1A_HUMAN)	LCE1A	sp|Q5T7P2|LCE1A_HUMAN [3]

## Sheet: FH(FFAvCon)
S3 Table C. Statistical comparison of FFA and asymptomatic control (CON) samples from forehead. Given in the various
columns are the log (base 2) of the ratio of expression level (logFC) in FFA to CON samples, p values, p values adjusted for multiple
comparison testing, the identified proteins, their abbreviated gene names, acccession numbers and molecular weights (MW).
logFC	P.Value	adj.P.Val	Identified Proteins	Protein	Accession Number	MW
-5.53932	0	0	Keratin-associated protein 9-3 OS=Homo sapiens OX=9606 GN=KRTAP9-3 PE=1 SV=1	KRTAP9-3	sp|Q9BYQ3|KRA93_HUMAN	17 kDa
-5.47252	0	0	Cluster of Keratin-associated protein 9-9 OS=Homo sapiens OX=9606 GN=KRTAP9-9 PE=2 SV=1 (sp|Q9BYP9|KRA99_HUMAN)	KRTAP9-9	sp|Q9BYP9|KRA99_HUMAN [7]	16 kDa
-3.96086	0	0	Cluster of Keratin-associated protein 2-3 OS=Homo sapiens OX=9606 GN=KRTAP2-3 PE=1 SV=2 (sp|P0C7H8|KRA23_HUMAN)	KRTAP2-3	sp|P0C7H8|KRA23_HUMAN [6]	13 kDa
-3.68366	0	0	Keratin, type II cuticular Hb4 OS=Homo sapiens OX=9606 GN=KRT84 PE=2 SV=2	KRT84	sp|Q9NSB2|KRT84_HUMAN	65 kDa
-3.84571	0	0	Desmoglein-4 OS=Homo sapiens OX=9606 GN=DSG4 PE=1 SV=1	DSG4	sp|Q86SJ6|DSG4_HUMAN	114 kDa
-3.45988	0	1e-05	Leucine-rich repeat-containing protein 15 OS=Homo sapiens OX=9606 GN=LRRC15 PE=2 SV=2	LRRC15	sp|Q8TF66|LRC15_HUMAN	64 kDa
-3.07494	0	1e-05	Cluster of Galectin-3 OS=Homo sapiens OX=9606 GN=LGALS3 PE=1 SV=5 (sp|P17931|LEG3_HUMAN)	LGALS3	sp|P17931|LEG3_HUMAN [2]	26 kDa
-3.72429	0	2e-05	Cluster of Keratin, type I cuticular Ha8 OS=Homo sapiens OX=9606 GN=KRT38 PE=1 SV=3 (sp|O76015|KRT38_HUMAN)	KRT38	sp|O76015|KRT38_HUMAN [2]	50 kDa
-2.04452	0	2e-05	Keratin, type II cytoskeletal 75 OS=Homo sapiens OX=9606 GN=KRT75 PE=1 SV=2	KRT75	sp|O95678|K2C75_HUMAN	60 kDa
-2.31012	0	7e-05	Cluster of Keratin, type I cuticular Ha1 OS=Homo sapiens OX=9606 GN=KRT31 PE=1 SV=3 (sp|Q15323|K1H1_HUMAN)	KRT31	sp|Q15323|K1H1_HUMAN [5]	47 kDa
-3.53073	0	7e-05	Keratin, type I cytoskeletal 39 OS=Homo sapiens OX=9606 GN=KRT39 PE=1 SV=2	KRT39	sp|Q6A163|K1C39_HUMAN	56 kDa
-2.15713	0	9e-05	Cluster of Keratin, type II cuticular Hb6 OS=Homo sapiens OX=9606 GN=KRT86 PE=1 SV=1 (sp|O43790|KRT86_HUMAN)	KRT86	sp|O43790|KRT86_HUMAN [4]	53 kDa
-1.98691	0	9e-05	Cluster of Keratin, type II cuticular Hb5 OS=Homo sapiens OX=9606 GN=KRT85 PE=1 SV=1 (sp|P78386|KRT85_HUMAN)	KRT85	sp|P78386|KRT85_HUMAN [2]	56 kDa
-3.01484	1e-05	0.00012	Keratin, type II cuticular Hb2 OS=Homo sapiens OX=9606 GN=KRT82 PE=1 SV=3	KRT82	sp|Q9NSB4|KRT82_HUMAN	57 kDa
-2.87708	1e-05	0.00025	Cluster of Keratin, type I cytoskeletal 40 OS=Homo sapiens OX=9606 GN=KRT40 PE=1 SV=2 (sp|Q6A162|K1C40_HUMAN)	KRT40	sp|Q6A162|K1C40_HUMAN	48 kDa
-2.13157	2e-05	0.00031	Keratin, type I cuticular Ha6 OS=Homo sapiens OX=9606 GN=KRT36 PE=1 SV=1	KRT36	sp|O76013|KRT36_HUMAN	52 kDa
-3.08853	3e-05	0.0004	Keratin-associated protein 13-2 OS=Homo sapiens OX=9606 GN=KRTAP13-2 PE=1 SV=1	KRTAP13-2	sp|Q52LG2|KR132_HUMAN	19 kDa
-2.4715	3e-05	0.0004	Keratin-associated protein 16-1 OS=Homo sapiens OX=9606 GN=KRTAP16-1 PE=3 SV=1	KRTAP16-1	sp|A8MUX0|KR161_HUMAN	54 kDa
-2.40824	3e-05	0.0004	Protein S100-A8 OS=Homo sapiens OX=9606 GN=S100A8 PE=1 SV=1	S100A8	sp|P05109|S10A8_HUMAN	11 kDa
-2.90407	4e-05	0.00049	V-set and immunoglobulin domain-containing protein 8 OS=Homo sapiens OX=9606 GN=VSIG8 PE=2 SV=1	VSIG8	sp|P0DPA2|VSIG8_HUMAN	44 kDa
-2.1522	5e-05	0.00063	Keratin, type I cuticular Ha2 OS=Homo sapiens OX=9606 GN=KRT32 PE=1 SV=3	KRT32	sp|Q14532|K1H2_HUMAN	50 kDa
-2.70294	8e-05	0.00105	Cluster of Keratin-associated protein 10-10 OS=Homo sapiens OX=9606 GN=KRTAP10-10 PE=1 SV=1 (sp|P60014|KR10A_HUMAN)	KRTAP10-10	sp|P60014|KR10A_HUMAN [2]	26 kDa
-2.41675	9e-05	0.00105	Cluster of Keratin, type I cuticular Ha5 OS=Homo sapiens OX=9606 GN=KRT35 PE=1 SV=5 (sp|Q92764|KRT35_HUMAN)	KRT35	sp|Q92764|KRT35_HUMAN [2]	50 kDa
-2.42588	0.00012	0.00141	Cluster of Histone H1.4 OS=Homo sapiens OX=9606 GN=H1-4 PE=1 SV=2 (sp|P10412|H14_HUMAN)	H1-4	sp|P10412|H14_HUMAN [3]	22 kDa
-2.34812	0.00017	0.00191	Protein S100-A3 OS=Homo sapiens OX=9606 GN=S100A3 PE=1 SV=1	S100A3	sp|P33764|S10A3_HUMAN	12 kDa
2.15627	0.00024	0.0025	Cluster of Proteasome subunit beta type-5 OS=Homo sapiens OX=9606 GN=PSMB5 PE=1 SV=3 (sp|P28074|PSB5_HUMAN)	PSMB5	sp|P28074|PSB5_HUMAN [2]	28 kDa
-2.51146	0.00025	0.0025	Keratin-associated protein 3-1 OS=Homo sapiens OX=9606 GN=KRTAP3-1 PE=1 SV=1	KRTAP3-1	sp|Q9BYR8|KRA31_HUMAN	11 kDa
1.99347	0.00025	0.0025	Cluster of Proteasome subunit beta type-7 OS=Homo sapiens OX=9606 GN=PSMB7 PE=1 SV=1 (sp|Q99436|PSB7_HUMAN)	PSMB7	sp|Q99436|PSB7_HUMAN [2]	30 kDa
-3.66865	0.00035	0.0033	Late cornified envelope protein 2C OS=Homo sapiens OX=9606 GN=LCE2C PE=1 SV=1	LCE2C	sp|Q5TA81|LCE2C_HUMAN	11 kDa
-1.91156	0.00038	0.00351	Heat shock-related 70 kDa protein 2 OS=Homo sapiens OX=9606 GN=HSPA2 PE=1 SV=1	HSPA2	sp|P54652|HSP72_HUMAN	70 kDa
-3.54436	0.00054	0.00473	Late cornified envelope protein 2B OS=Homo sapiens OX=9606 GN=LCE2B PE=1 SV=1	LCE2B	sp|O14633|LCE2B_HUMAN	11 kDa
1.12785	0.00055	0.00473	Cluster of Bleomycin hydrolase OS=Homo sapiens OX=9606 GN=BLMH PE=1 SV=1 (sp|Q13867|BLMH_HUMAN)	BLMH	sp|Q13867|BLMH_HUMAN [3]	53 kDa
2.06898	0.00063	0.00532	Cluster of Steryl-sulfatase OS=Homo sapiens OX=9606 GN=STS PE=1 SV=1 (tr|A0A590UJY9|A0A590UJY9_HUMAN)	STS	tr|A0A590UJY9|A0A590UJY9_HUMAN [3]	49 kDa
0.98873	0.00069	0.00556	Catalase OS=Homo sapiens OX=9606 GN=CAT PE=1 SV=3	CAT	sp|P04040|CATA_HUMAN	60 kDa
-2.45471	0.0007	0.00556	Cluster of Tubulin beta-4B chain OS=Homo sapiens OX=9606 GN=TUBB4B PE=1 SV=1 (sp|P68371|TBB4B_HUMAN)	TUBB4B	sp|P68371|TBB4B_HUMAN [18]	50 kDa
2.36496	0.00106	0.00813	PI-PLC X domain-containing protein 1 OS=Homo sapiens OX=9606 GN=PLCXD1 PE=2 SV=1	PLCXD1	sp|Q9NUJ7|PLCX1_HUMAN	37 kDa
-2.12623	0.00114	0.00857	Cluster of Protein S100 OS=Homo sapiens OX=9606 GN=S100A2 PE=1 SV=1 (tr|A0A590UJ49|A0A590UJ49_HUMAN)	S100A2	tr|A0A590UJ49|A0A590UJ49_HUMAN [2]	11 kDa
-1.77337	0.0013	0.00946	Calmodulin-like protein 3 OS=Homo sapiens OX=9606 GN=CALML3 PE=1 SV=2	CALML3	sp|P27482|CALL3_HUMAN	17 kDa
2.18069	0.00148	0.01051	Cluster of Histidine ammonia-lyase OS=Homo sapiens OX=9606 GN=HAL PE=1 SV=1 (sp|P42357|HUTH_HUMAN)	HAL	sp|P42357|HUTH_HUMAN [3]	73 kDa
1.25829	0.00167	0.01157	Keratin, type II cytoskeletal 4 OS=Homo sapiens OX=9606 GN=KRT4 PE=1 SV=5	KRT4	sp|P19013|K2C4_HUMAN	56 kDa
-0.67764	0.00183	0.01237	Keratin, type I cytoskeletal 16 OS=Homo sapiens OX=9606 GN=KRT16 PE=1 SV=4	KRT16	sp|P08779|K1C16_HUMAN	51 kDa
-3.27612	0.00196	0.01282	Cluster of Late cornified envelope protein 1A OS=Homo sapiens OX=9606 GN=LCE1A PE=1 SV=1 (sp|Q5T7P2|LCE1A_HUMAN)	LCE1A	sp|Q5T7P2|LCE1A_HUMAN [3]	11 kDa
1.00208	0.00199	0.01282	Keratin, type I cytoskeletal 19 (Fragment) OS=Homo sapiens OX=9606 GN=KRT19 PE=1 SV=1	KRT19	tr|K7EMS3|K7EMS3_HUMAN	20 kDa
-0.59475	0.00222	0.01346	Plakophilin-1 OS=Homo sapiens OX=9606 GN=PKP1 PE=1 SV=2	PKP1	sp|Q13835|PKP1_HUMAN	83 kDa
2.09819	0.00222	0.01346	Isocitrate dehydrogenase [NADP] cytoplasmic OS=Homo sapiens OX=9606 GN=IDH1 PE=1 SV=2	IDH1	sp|O75874|IDHC_HUMAN	47 kDa
1.40901	0.00224	0.01346	Cluster of Gasdermin-A OS=Homo sapiens OX=9606 GN=GSDMA PE=1 SV=4 (sp|Q96QA5|GSDMA_HUMAN)	GSDMA	sp|Q96QA5|GSDMA_HUMAN [2]	49 kDa
2.04648	0.00276	0.01625	60 kDa SS-A/Ro ribonucleoprotein OS=Homo sapiens OX=9606 GN=RO60 PE=1 SV=2	RO60	sp|P10155|RO60_HUMAN	61 kDa
1.58587	0.00319	0.01798	Cluster of Peroxiredoxin-4 OS=Homo sapiens OX=9606 GN=PRDX4 PE=1 SV=1 (sp|Q13162|PRDX4_HUMAN)	PRDX4	sp|Q13162|PRDX4_HUMAN [3]	31 kDa
0.7124	0.00323	0.01798	Serpin B12 OS=Homo sapiens OX=9606 GN=SERPINB12 PE=1 SV=1	SERPINB12	sp|Q96P63|SPB12_HUMAN	46 kDa
0.8634	0.00325	0.01798	Cluster of Arachidonate lipoxygenase 3, isoform CRA_a OS=Homo sapiens OX=9606 GN=ALOXE3 PE=1 SV=1 (tr|J3KPH2|J3KPH2_HUMAN)	ALOXE3	tr|J3KPH2|J3KPH2_HUMAN [2]	98 kDa
-1.95036	0.00357	0.01937	Peroxiredoxin-6 OS=Homo sapiens OX=9606 GN=PRDX6 PE=1 SV=3	PRDX6	sp|P30041|PRDX6_HUMAN	25 kDa
0.7945	0.0037	0.01944	Cluster of Keratin, type II cytoskeletal 1b OS=Homo sapiens OX=9606 GN=KRT77 PE=1 SV=3 (sp|Q7Z794|K2C1B_HUMAN)	KRT77	sp|Q7Z794|K2C1B_HUMAN [2]	62 kDa
-0.84337	0.00372	0.01944	Cluster of Serpin B3 OS=Homo sapiens OX=9606 GN=SERPINB3 PE=1 SV=2 (sp|P29508|SPB3_HUMAN)	SERPINB3	sp|P29508|SPB3_HUMAN [3]	45 kDa
1.02804	0.0045	0.02267	Thioredoxin OS=Homo sapiens OX=9606 GN=TXN PE=1 SV=3	TXN	sp|P10599|THIO_HUMAN	12 kDa
-1.36005	0.0045	0.02267	Cluster of Protein S100-A7 OS=Homo sapiens OX=9606 GN=S100A7 PE=1 SV=4 (sp|P31151|S10A7_HUMAN)	S100A7	sp|P31151|S10A7_HUMAN [2]	11 kDa
-0.87116	0.0054	0.02671	Small proline-rich protein 2G OS=Homo sapiens OX=9606 GN=SPRR2G PE=3 SV=1	SPRR2G	sp|Q9BYE4|SPR2G_HUMAN	8 kDa
1.61326	0.00553	0.02687	Calpain small subunit 2 OS=Homo sapiens OX=9606 GN=CAPNS2 PE=1 SV=2	CAPNS2	sp|Q96L46|CPNS2_HUMAN	28 kDa
1.91362	0.00611	0.02917	Phosphatidylethanolamine-binding protein 1 OS=Homo sapiens OX=9606 GN=PEBP1 PE=1 SV=3	PEBP1	sp|P30086|PEBP1_HUMAN	21 kDa
-2.16055	0.00628	0.02951	Late cornified envelope protein 1F OS=Homo sapiens OX=9606 GN=LCE1F PE=1 SV=1	LCE1F	sp|Q5T754|LCE1F_HUMAN	12 kDa
1.63704	0.00688	0.03084	Lysophospholipase D GDPD3 OS=Homo sapiens OX=9606 GN=GDPD3 PE=2 SV=3	GDPD3	sp|Q7L5L3|GDPD3_HUMAN	37 kDa
-1.64864	0.007	0.03084	Cluster of 14-3-3 protein zeta/delta (Fragment) OS=Homo sapiens OX=9606 GN=YWHAZ PE=1 SV=1 (tr|E7EX29|E7EX29_HUMAN)	YWHAZ	tr|E7EX29|E7EX29_HUMAN [2]	28 kDa
-1.48684	0.00707	0.03084	Cluster of 14-3-3 protein epsilon OS=Homo sapiens OX=9606 GN=YWHAE PE=1 SV=1 (sp|P62258|1433E_HUMAN)	YWHAE	sp|P62258|1433E_HUMAN [2]	29 kDa
0.69927	0.00707	0.03084	Cluster of Glyceraldehyde-3-phosphate dehydrogenase OS=Homo sapiens OX=9606 GN=GAPDH PE=1 SV=3 (sp|P04406|G3P_HUMAN)	GAPDH	sp|P04406|G3P_HUMAN [3]	36 kDa
-1.51286	0.00712	0.03084	Cluster of Heat shock cognate 71 kDa protein (Fragment) OS=Homo sapiens OX=9606 GN=HSPA8 PE=1 SV=1 (tr|E9PN89|E9PN89_HUMAN)	HSPA8	tr|E9PN89|E9PN89_HUMAN [6]	35 kDa
1.59905	0.00777	0.03313	Cluster of 60 kDa heat shock protein, mitochondrial OS=Homo sapiens OX=9606 GN=HSPD1 PE=1 SV=2 (sp|P10809|CH60_HUMAN)	HSPD1	sp|P10809|CH60_HUMAN [2]	61 kDa
1.76913	0.00867	0.03596	Cluster of Serpin B7 OS=Homo sapiens OX=9606 GN=SERPINB7 PE=1 SV=1 (sp|O75635|SPB7_HUMAN)	SERPINB7	sp|O75635|SPB7_HUMAN [2]	43 kDa
-1.7074	0.0087	0.03596	1-phosphatidylinositol 4,5-bisphosphate phosphodiesterase delta-1 OS=Homo sapiens OX=9606 GN=PLCD1 PE=1 SV=2	PLCD1	sp|P51178|PLCD1_HUMAN	86 kDa
-0.88305	0.00999	0.04068	Cluster of Prelamin-A/C OS=Homo sapiens OX=9606 GN=LMNA PE=1 SV=1 (tr|Q3BDU5|Q3BDU5_HUMAN)	LMNA	tr|Q3BDU5|Q3BDU5_HUMAN [5]	56 kDa
-0.79047	0.01054	0.04178	Protein S100-A9 OS=Homo sapiens OX=9606 GN=S100A9 PE=1 SV=1	S100A9	sp|P06702|S10A9_HUMAN	13 kDa
1.8164	0.01056	0.04178	Cluster of Guanine deaminase OS=Homo sapiens OX=9606 GN=GDA PE=1 SV=1 (sp|Q9Y2T3|GUAD_HUMAN)	GDA	sp|Q9Y2T3|GUAD_HUMAN [4]	51 kDa
1.67523	0.01082	0.04222	Galectin-related protein OS=Homo sapiens OX=9606 GN=LGALSL PE=1 SV=2	LGALSL	sp|Q3ZCW2|LEGL_HUMAN	19 kDa
-1.58568	0.01119	0.04304	14-3-3 protein sigma OS=Homo sapiens OX=9606 GN=SFN PE=1 SV=1	SFN	sp|P31947|1433S_HUMAN	28 kDa

## Sheet: AGA(SCvFH)
S3 Table D. Statistical comparison for AGA samples from scalp vs forehead. Given in the various columns are the
log (base 2) of the ratio of expression level in scalp to forehead (logFC) samples, p values, p values adjusted for multiple,
comparison testing, the identified proteins, their abbreviated gene names, acccession numbers and molecular weights (MW).
logFC	P.Value	adj.P.Val	Identified Proteins	Protein	Accession Number	MW
-1.85686	5e-05	0.01413	Keratin, type II cuticular Hb4 OS=Homo sapiens OX=9606 GN=KRT84 PE=2 SV=2	KRT84	sp|Q9NSB2|KRT84_HUMAN	65 kDa
-2.01002	0.0001	0.01426	Cluster of 14-3-3 protein epsilon OS=Homo sapiens OX=9606 GN=YWHAE PE=1 SV=1 (sp|P62258|1433E_HUMAN)	YWHAE	sp|P62258|1433E_HUMAN [2]	29 kDa
1.20255	0.00045	0.04156	Filaggrin OS=Homo sapiens OX=9606 GN=FLG PE=1 SV=3	FLG	sp|P20930|FILA_HUMAN	435 kDa
-1.7833	0.00082	0.04572	Leucine-rich repeat-containing protein 15 OS=Homo sapiens OX=9606 GN=LRRC15 PE=2 SV=2	LRRC15	sp|Q8TF66|LRC15_HUMAN	64 kDa
-1.66608	0.00083	0.04572	Cluster of 14-3-3 protein theta OS=Homo sapiens OX=9606 GN=YWHAQ PE=1 SV=1 (sp|P27348|1433T_HUMAN)	YWHAQ	sp|P27348|1433T_HUMAN [2]	28 kDa
1.58734	0.0013	0.04611	Cluster of Proteasome subunit alpha type OS=Homo sapiens OX=9606 GN=PSMA6 PE=1 SV=1 (tr|G3V295|G3V295_HUMAN)	PSMA6	tr|G3V295|G3V295_HUMAN [4]	23 kDa
1.72989	0.00132	0.04611	Cluster of Proteasome subunit alpha type-7 OS=Homo sapiens OX=9606 GN=PSMA7 PE=1 SV=1 (sp|O14818|PSA7_HUMAN)	PSMA7	sp|O14818|PSA7_HUMAN [4]	28 kDa
-1.2815	0.00133	0.04611	Keratin, type I cuticular Ha6 OS=Homo sapiens OX=9606 GN=KRT36 PE=1 SV=1	KRT36	sp|O76013|KRT36_HUMAN

## Sheet: FFA(SCvFH)
S3 Table E. Statistical comparison for FFA samples from scalp vs forehead. Given in the various columns are the log (base 2)
of the ratio of expression level in scalp to forehead (logFC) samples, p values and p values adjusted for multiple comparison testing,
the identified proteins, their abbreviated gene names, acccession numbers and molecular weights (MW).
logFC	P.Value	adj.P.Val	Identified Proteins	Protein	Accession Number	MW
-2.91147	4e-05	0.007	Cluster of Keratin, type I cuticular Ha5 OS=Homo sapiens OX=9606 GN=KRT35 PE=1 SV=5 (sp|Q92764|KRT35_HUMAN)	KRT35	sp|Q92764|KRT35_HUMAN [2]	50 kDa
-3.17765	9e-05	0.007	Cluster of Keratin, type I cuticular Ha1 OS=Homo sapiens OX=9606 GN=KRT31 PE=1 SV=3 (sp|Q15323|K1H1_HUMAN)	KRT31	sp|Q15323|K1H1_HUMAN [5]	47 kDa
-2.49443	9e-05	0.007	Galectin-related protein OS=Homo sapiens OX=9606 GN=LGALSL PE=1 SV=2	LGALSL	sp|Q3ZCW2|LEGL_HUMAN	19 kDa
-2.49659	0.0001	0.007	Cluster of Keratin, type II cuticular Hb6 OS=Homo sapiens OX=9606 GN=KRT86 PE=1 SV=1 (sp|O43790|KRT86_HUMAN)	KRT86	sp|O43790|KRT86_HUMAN [4]	53 kDa
-2.22027	0.00013	0.007	Keratin-associated protein 16-1 OS=Homo sapiens OX=9606 GN=KRTAP16-1 PE=3 SV=1	KRTAP16-1	sp|A8MUX0|KR161_HUMAN	54 kDa
-2.14349	0.00028	0.0126	Cluster of Keratin, type II cuticular Hb5 OS=Homo sapiens OX=9606 GN=KRT85 PE=1 SV=1 (sp|P78386|KRT85_HUMAN)	KRT85	sp|P78386|KRT85_HUMAN [2]	56 kDa
-2.22174	0.00034	0.0126	Keratin, type I cuticular Ha2 OS=Homo sapiens OX=9606 GN=KRT32 PE=1 SV=3	KRT32	sp|Q14532|K1H2_HUMAN	50 kDa
-1.73482	0.00036	0.0126	Keratin, type I cuticular Ha6 OS=Homo sapiens OX=9606 GN=KRT36 PE=1 SV=1	KRT36	sp|O76013|KRT36_HUMAN	52 kDa
-1.94292	0.00052	0.01592	Cluster of 60 kDa heat shock protein, mitochondrial OS=Homo sapiens OX=9606 GN=HSPD1 PE=1 SV=2 (sp|P10809|CH60_HUMAN)	HSPD1	sp|P10809|CH60_HUMAN [2]	61 kDa
-1.99637	0.00134	0.03678	Cluster of Histone H2B type 1-A OS=Homo sapiens OX=9606 GN=H2BC1 PE=1 SV=3 (sp|Q96A08|H2B1A_HUMAN)	H2BC1	sp|Q96A08|H2B1A_HUMAN [7]	14 kDa
-1.88587	0.00146	0.03678	Cluster of Alpha-actinin-4 OS=Homo sapiens OX=9606 GN=ACTN4 PE=1 SV=2 (sp|O43707|ACTN4_HUMAN)	ACTN4	sp|O43707|ACTN4_HUMAN [5]	105 kDa
-1.65667	0.00196	0.04522	Elongation factor 2 OS=Homo sapiens OX=9606 GN=EEF2 PE=1 SV=4	EEF2	sp|P13639|EF2_HUMAN	95 kDa
-1.75212	0.00233	0.04522	Cluster of Peptidyl-prolyl cis-trans isomerase A OS=Homo sapiens OX=9606 GN=PPIA PE=1 SV=2 (sp|P62937|PPIA_HUMAN)	PPIA	sp|P62937|PPIA_HUMAN [3]	18 kDa
-1.27104	0.00239	0.04522	Cluster of Tubulin alpha-4A chain OS=Homo sapiens OX=9606 GN=TUBA4A PE=1 SV=1 (sp|P68366|TBA4A_HUMAN)	TUBA4A	sp|P68366|TBA4A_HUMAN [18]	50 kDa
-0.78046	0.00245	0.04522	Cluster of POTE ankyrin domain family member E OS=Homo sapiens OX=9606 GN=POTEE PE=2 SV=3 (sp|Q6S8J3|POTEE_HUMAN)	POTEE	sp|Q6S8J3|POTEE_HUMAN [17]	121 kDa
-1.54907	0.00275	0.04766	Cluster of Alpha-actinin-1 OS=Homo sapiens OX=9606 GN=ACTN1 PE=1 SV=1 (tr|H9KV75|H9KV75_HUMAN)	ACTN1	tr|H9KV75|H9KV75_HUMAN [13]	95 kDa

## Sheet: FH(FFAvAGA)
S3 Table F. Statistical comparison for FFA and AGA samples from forehead. Given in the various columns are the log
(base 2) of the ratio of expression level (logFC) in FFA to AGA samples, p values, p values adjusted for multiple comparison
testing, the identified proteins, their abbreviated gene names, acccession numbers and molecular weights (MW).
logFC	P.Value	adj.P.Val	Identified Proteins	Protein	Accession Number	MW
-3.72538	1e-05	0.00166	Leucine-rich repeat-containing protein 15 OS=Homo sapiens OX=9606 GN=LRRC15 PE=2 SV=2	LRRC15	sp|Q8TF66|LRC15_HUMAN	64 kDa
-3.53595	1e-05	0.00166	Keratin, type II cuticular Hb4 OS=Homo sapiens OX=9606 GN=KRT84 PE=2 SV=2	KRT84	sp|Q9NSB2|KRT84_HUMAN	65 kDa
-3.44724	3e-05	0.00291	Cluster of Keratin-associated protein 2-3 OS=Homo sapiens OX=9606 GN=KRTAP2-3 PE=1 SV=2 (sp|P0C7H8|KRA23_HUMAN)	KRTAP2-3	sp|P0C7H8|KRA23_HUMAN [6]	13 kDa
-3.61742	5e-05	0.00312	Cluster of Keratin, type I cuticular Ha8 OS=Homo sapiens OX=9606 GN=KRT38 PE=1 SV=3 (sp|O76015|KRT38_HUMAN)	KRT38	sp|O76015|KRT38_HUMAN [2]	50 kDa
-3.49099	6e-05	0.00312	Desmoglein-4 OS=Homo sapiens OX=9606 GN=DSG4 PE=1 SV=1	DSG4	sp|Q86SJ6|DSG4_HUMAN	114 kDa
1.73513	8e-05	0.00376	Cluster of Bleomycin hydrolase OS=Homo sapiens OX=9606 GN=BLMH PE=1 SV=1 (sp|Q13867|BLMH_HUMAN)	BLMH	sp|Q13867|BLMH_HUMAN [3]	53 kDa
-2.00697	0.0001	0.00378	Keratin, type II cytoskeletal 75 OS=Homo sapiens OX=9606 GN=KRT75 PE=1 SV=2	KRT75	sp|O95678|K2C75_HUMAN	60 kDa
-2.1787	0.00025	0.00833	Cluster of Keratin, type II cuticular Hb6 OS=Homo sapiens OX=9606 GN=KRT86 PE=1 SV=1 (sp|O43790|KRT86_HUMAN)	KRT86	sp|O43790|KRT86_HUMAN [4]	53 kDa
-2.00187	0.00027	0.00833	Cluster of Keratin, type II cuticular Hb5 OS=Homo sapiens OX=9606 GN=KRT85 PE=1 SV=1 (sp|P78386|KRT85_HUMAN)	KRT85	sp|P78386|KRT85_HUMAN [2]	56 kDa
-2.1753	0.00041	0.00931	Cluster of Keratin, type I cuticular Ha1 OS=Homo sapiens OX=9606 GN=KRT31 PE=1 SV=3 (sp|Q15323|K1H1_HUMAN)	KRT31	sp|Q15323|K1H1_HUMAN [5]	47 kDa
-2.89466	0.00042	0.00931	Keratin, type II cuticular Hb2 OS=Homo sapiens OX=9606 GN=KRT82 PE=1 SV=3	KRT82	sp|Q9NSB4|KRT82_HUMAN	57 kDa
-2.25878	0.00043	0.00931	Keratin, type I cuticular Ha6 OS=Homo sapiens OX=9606 GN=KRT36 PE=1 SV=1	KRT36	sp|O76013|KRT36_HUMAN	52 kDa
-3.28857	0.00044	0.00931	Keratin, type I cytoskeletal 39 OS=Homo sapiens OX=9606 GN=KRT39 PE=1 SV=2	KRT39	sp|Q6A163|K1C39_HUMAN	56 kDa
3.42012	0.00051	0.01004	Cluster of Arginase-1 OS=Homo sapiens OX=9606 GN=ARG1 PE=1 SV=2 (sp|P05089|ARGI1_HUMAN)	ARG1	sp|P05089|ARGI1_HUMAN [2]	35 kDa
-2.41568	0.00071	0.01283	Cluster of Galectin-3 OS=Homo sapiens OX=9606 GN=LGALS3 PE=1 SV=5 (sp|P17931|LEG3_HUMAN)	LGALS3	sp|P17931|LEG3_HUMAN [2]	26 kDa
2.04719	0.00075	0.01283	Cluster of Gasdermin-A OS=Homo sapiens OX=9606 GN=GSDMA PE=1 SV=4 (sp|Q96QA5|GSDMA_HUMAN)	GSDMA	sp|Q96QA5|GSDMA_HUMAN [2]	49 kDa
1.28495	0.00079	0.01283	Catalase OS=Homo sapiens OX=9606 GN=CAT PE=1 SV=3	CAT	sp|P04040|CATA_HUMAN	60 kDa
-2.96961	0.00087	0.01336	V-set and immunoglobulin domain-containing protein 8 OS=Homo sapiens OX=9606 GN=VSIG8 PE=2 SV=1	VSIG8	sp|P0DPA2|VSIG8_HUMAN	44 kDa
-2.76746	0.00102	0.0149	Cluster of Keratin, type I cytoskeletal 40 OS=Homo sapiens OX=9606 GN=KRT40 PE=1 SV=2 (sp|Q6A162|K1C40_HUMAN)	KRT40	sp|Q6A162|K1C40_HUMAN	48 kDa
-2.16366	0.00143	0.01985	Keratin, type I cuticular Ha2 OS=Homo sapiens OX=9606 GN=KRT32 PE=1 SV=3	KRT32	sp|Q14532|K1H2_HUMAN	50 kDa
-2.49225	0.00153	0.02024	Cluster of Keratin, type I cuticular Ha5 OS=Homo sapiens OX=9606 GN=KRT35 PE=1 SV=5 (sp|Q92764|KRT35_HUMAN)	KRT35	sp|Q92764|KRT35_HUMAN [2]	50 kDa
-2.39511	0.00171	0.02157	Cluster of 14-3-3 protein epsilon OS=Homo sapiens OX=9606 GN=YWHAE PE=1 SV=1 (sp|P62258|1433E_HUMAN)	YWHAE	sp|P62258|1433E_HUMAN [2]	29 kDa
2.1559	0.00193	0.02325	Cluster of Proteasome subunit alpha type OS=Homo sapiens OX=9606 GN=PSMA6 PE=1 SV=1 (tr|G3V295|G3V295_HUMAN)	PSMA6	tr|G3V295|G3V295_HUMAN [4]	23 kDa
2.72956	0.00264	0.03047	Cluster of Serpin B7 OS=Homo sapiens OX=9606 GN=SERPINB7 PE=1 SV=1 (sp|O75635|SPB7_HUMAN)	SERPINB7	sp|O75635|SPB7_HUMAN [2]	43 kDa
2.25075	0.00281	0.03116	Cluster of Proteasome subunit beta type-5 OS=Homo sapiens OX=9606 GN=PSMB5 PE=1 SV=3 (sp|P28074|PSB5_HUMAN)	PSMB5	sp|P28074|PSB5_HUMAN [2]	28 kDa
-1.24133	0.0038	0.04047	Small proline-rich protein 2G OS=Homo sapiens OX=9606 GN=SPRR2G PE=3 SV=1	SPRR2G	sp|Q9BYE4|SPR2G_HUMAN	8 kDa
-2.92147	0.00439	0.04508	Cluster of Filamin-B OS=Homo sapiens OX=9606 GN=FLNB PE=1 SV=1 (tr|E7EN95|E7EN95_HUMAN)	FLNB	tr|E7EN95|E7EN95_HUMAN [2]	256 kDa

## Sheet: SC(FFAvAGA)
S3 Table G. Statistical comparison for FFA and AGA samples from scalp. Given in the various columns are the log
(base 2) of the ratio of expression level (logFC) in FFA to AGA samples, p values, p values adjusted for multiple comparison
testing, the identified proteins, their abbreviated gene names, acccession numbers and molecular weights (MW).
logFC	P.Value	adj.P.Val	Identified Proteins	Protein	Accession Number	MW
-4.80048	0	0.00022	Cluster of Keratin, type I cuticular Ha1 OS=Homo sapiens OX=9606 GN=KRT31 PE=1 SV=3 (sp|Q15323|K1H1_HUMAN)	KRT31	sp|Q15323|K1H1_HUMAN [5]	47 kDa
-3.97553	0	0.00022	Cluster of Keratin, type II cuticular Hb6 OS=Homo sapiens OX=9606 GN=KRT86 PE=1 SV=1 (sp|O43790|KRT86_HUMAN)	KRT86	sp|O43790|KRT86_HUMAN [4]	53 kDa
-3.59207	0	0.00022	Cluster of Keratin, type II cuticular Hb5 OS=Homo sapiens OX=9606 GN=KRT85 PE=1 SV=1 (sp|P78386|KRT85_HUMAN)	KRT85	sp|P78386|KRT85_HUMAN [2]	56 kDa
-4.39883	0	0.00027	Cluster of Keratin, type I cuticular Ha5 OS=Homo sapiens OX=9606 GN=KRT35 PE=1 SV=5 (sp|Q92764|KRT35_HUMAN)	KRT35	sp|Q92764|KRT35_HUMAN [2]	50 kDa
-4.54025	1e-05	0.00029	Cluster of Keratin, type I cuticular Ha8 OS=Homo sapiens OX=9606 GN=KRT38 PE=1 SV=3 (sp|O76015|KRT38_HUMAN)	KRT38	sp|O76015|KRT38_HUMAN [2]	50 kDa
-3.74175	1e-05	0.00036	Keratin, type I cuticular Ha2 OS=Homo sapiens OX=9606 GN=KRT32 PE=1 SV=3	KRT32	sp|Q14532|K1H2_HUMAN	50 kDa
-3.53106	3e-05	0.00108	Keratin-associated protein 16-1 OS=Homo sapiens OX=9606 GN=KRTAP16-1 PE=3 SV=1	KRTAP16-1	sp|A8MUX0|KR161_HUMAN	54 kDa
-2.7121	0.0001	0.00324	Keratin, type I cuticular Ha6 OS=Homo sapiens OX=9606 GN=KRT36 PE=1 SV=1	KRT36	sp|O76013|KRT36_HUMAN	52 kDa
-3.47495	0.00011	0.00324	Keratin, type II cuticular Hb2 OS=Homo sapiens OX=9606 GN=KRT82 PE=1 SV=3	KRT82	sp|Q9NSB4|KRT82_HUMAN	57 kDa
-3.66493	0.00018	0.00496	V-set and immunoglobulin domain-containing protein 8 OS=Homo sapiens OX=9606 GN=VSIG8 PE=2 SV=1	VSIG8	sp|P0DPA2|VSIG8_HUMAN	44 kDa
-2.64886	0.00027	0.0067	Heat shock-related 70 kDa protein 2 OS=Homo sapiens OX=9606 GN=HSPA2 PE=1 SV=1	HSPA2	sp|P54652|HSP72_HUMAN	70 kDa
-2.5851	0.00041	0.00925	Cluster of Galectin-3 OS=Homo sapiens OX=9606 GN=LGALS3 PE=1 SV=5 (sp|P17931|LEG3_HUMAN)	LGALS3	sp|P17931|LEG3_HUMAN [2]	26 kDa
-3.55008	0.00043	0.00925	Keratin, type I cytoskeletal 39 OS=Homo sapiens OX=9606 GN=KRT39 PE=1 SV=2	KRT39	sp|Q6A163|K1C39_HUMAN	56 kDa
-2.64849	0.0006	0.0118	Calmodulin-like protein 3 OS=Homo sapiens OX=9606 GN=CALML3 PE=1 SV=2	CALML3	sp|P27482|CALL3_HUMAN	17 kDa
-0.78744	0.00068	0.01256	Desmoplakin OS=Homo sapiens OX=9606 GN=DSP PE=1 SV=3	DSP	sp|P15924|DESP_HUMAN	332 kDa
2.32839	0.00106	0.01844	Cluster of Proteasome subunit beta type-7 OS=Homo sapiens OX=9606 GN=PSMB7 PE=1 SV=1 (sp|Q99436|PSB7_HUMAN)	PSMB7	sp|Q99436|PSB7_HUMAN [2]	30 kDa
-1.61724	0.00159	0.02583	Cluster of Prelamin-A/C OS=Homo sapiens OX=9606 GN=LMNA PE=1 SV=1 (tr|Q3BDU5|Q3BDU5_HUMAN)	LMNA	tr|Q3BDU5|Q3BDU5_HUMAN [5]	56 kDa
1.30275	0.0019	0.02813	Cluster of Bleomycin hydrolase OS=Homo sapiens OX=9606 GN=BLMH PE=1 SV=1 (sp|Q13867|BLMH_HUMAN)	BLMH	sp|Q13867|BLMH_HUMAN [3]	53 kDa
-2.66904	0.00198	0.02813	Cluster of Keratin, type I cytoskeletal 40 OS=Homo sapiens OX=9606 GN=KRT40 PE=1 SV=2 (sp|Q6A162|K1C40_HUMAN)	KRT40	sp|Q6A162|K1C40_HUMAN	48 kDa
-2.91923	0.00203	0.02813	Keratin-associated protein 3-1 OS=Homo sapiens OX=9606 GN=KRTAP3-1 PE=1 SV=1	KRTAP3-1	sp|Q9BYR8|KRA31_HUMAN	11 kDa
-1.28828	0.00298	0.03784	Small proline-rich protein 2G OS=Homo sapiens OX=9606 GN=SPRR2G PE=3 SV=1	SPRR2G	sp|Q9BYE4|SPR2G_HUMAN	8 kDa
-2.55176	0.00301	0.03784	Desmoglein-4 OS=Homo sapiens OX=9606 GN=DSG4 PE=1 SV=1	DSG4	sp|Q86SJ6|DSG4_HUMAN	114 kDa
